# Supplementary material for: Rewiring of Microbiota Networks in Erosive Inflammation of the Stomach and Small Bowel
Source: Front Bioeng Biotechnol. 2020 May 13;8:299. doi: 10.3389/fbioe.2020.00299 (PMC7237573; doi:10.3389/fbioe.2020.00299)
Supplement: TABLE S1 — List of differential microbes. [file Table_1.XLSX]

## Sheet: DE-G-HG
R_root;K__Archaea;P__Thaumarchaeota;C__undef;O__undef;F__undef;G__undef
R_root;K__Bacteria;P__Actinobacteria;C__Actinobacteria;O__Actinomycetales;F__Actinomycetaceae;G__Actinomyces
R_root;K__Bacteria;P__Actinobacteria;C__Actinobacteria;O__Corynebacteriales;F__Corynebacteriaceae;G__Corynebacterium
R_root;K__Bacteria;P__Actinobacteria;C__Actinobacteria;O__Corynebacteriales;F__Mycobacteriaceae;G__Mycobacterium
R_root;K__Bacteria;P__Actinobacteria;C__Actinobacteria;O__undef;F__undef;G__undef
R_root;K__Bacteria;P__Bacteroidetes;C__Bacteroidia;O__Bacteroidales;F__Bacteroidaceae;G__undef
R_root;K__Bacteria;P__Bacteroidetes;C__Bacteroidia;O__Bacteroidales;F__Odoribacteraceae;G__Culturomica
R_root;K__Bacteria;P__Bacteroidetes;C__Bacteroidia;O__Bacteroidales;F__Odoribacteraceae;G__Odoribacter
R_root;K__Bacteria;P__Bacteroidetes;C__Bacteroidia;O__Bacteroidales;F__Odoribacteraceae;G__undef
R_root;K__Bacteria;P__Bacteroidetes;C__Bacteroidia;O__Bacteroidales;F__Porphyromonadaceae;G__Sanguibacteroides
R_root;K__Bacteria;P__Bacteroidetes;C__Bacteroidia;O__Bacteroidales;F__Rikenellaceae;G__Alistipes
R_root;K__Bacteria;P__Bacteroidetes;C__Bacteroidia;O__undef;F__undef;G__undef
R_root;K__Bacteria;P__Bacteroidetes;C__Flavobacteriia;O__Flavobacteriales;F__Flavobacteriaceae;G__Capnocytophaga
R_root;K__Bacteria;P__Bacteroidetes;C__Flavobacteriia;O__Flavobacteriales;F__Flavobacteriaceae;G__Flavobacterium
R_root;K__Bacteria;P__Chlamydiae;C__Chlamydiia;O__Parachlamydiales;F__Waddliaceae;G__Waddlia
R_root;K__Bacteria;P__Chloroflexi;C__Anaerolineae;O__Anaerolineales;F__Anaerolineaceae;G__Flexilinea
R_root;K__Bacteria;P__Fibrobacteres;C__Fibrobacteria;O__Fibrobacterales;F__Fibrobacteraceae;G__Fibrobacter
R_root;K__Bacteria;P__Firmicutes;C__Bacilli;O__Bacillales;F__Bacillaceae;G__Oceanobacillus
R_root;K__Bacteria;P__Firmicutes;C__Bacilli;O__Bacillales;F__Bacillaceae;G__Psychrobacillus
R_root;K__Bacteria;P__Firmicutes;C__Bacilli;O__Bacillales;F__Paenibacillaceae;G__Brevibacillus
R_root;K__Bacteria;P__Firmicutes;C__Bacilli;O__Lactobacillales;F__Enterococcaceae;G__Enterococcus
R_root;K__Bacteria;P__Firmicutes;C__Bacilli;O__Lactobacillales;F__Streptococcaceae;G__Streptococcus
R_root;K__Bacteria;P__Firmicutes;C__Bacilli;O__Lactobacillales;F__undef;G__undef
R_root;K__Bacteria;P__Firmicutes;C__Clostridia;O__Clostridiales;F__Catabacteriaceae;G__Catabacter
R_root;K__Bacteria;P__Firmicutes;C__Clostridia;O__Clostridiales;F__Clostridiaceae;G__Geosporobacter
R_root;K__Bacteria;P__Firmicutes;C__Clostridia;O__Clostridiales;F__Clostridiaceae;G__Inediibacterium
R_root;K__Bacteria;P__Firmicutes;C__Clostridia;O__Clostridiales;F__Clostridiaceae;G__Lactonifactor
R_root;K__Bacteria;P__Firmicutes;C__Clostridia;O__Clostridiales;F__Clostridiaceae;G__Lutispora
R_root;K__Bacteria;P__Firmicutes;C__Clostridia;O__Clostridiales;F__Clostridiaceae;G__Maledivibacter
R_root;K__Bacteria;P__Firmicutes;C__Clostridia;O__Clostridiales;F__Clostridiaceae;G__Massilioclostridium
R_root;K__Bacteria;P__Firmicutes;C__Clostridia;O__Clostridiales;F__Clostridiaceae;G__Natronincola
R_root;K__Bacteria;P__Firmicutes;C__Clostridia;O__Clostridiales;F__Clostridiaceae;G__Proteiniclasticum
R_root;K__Bacteria;P__Firmicutes;C__Clostridia;O__Clostridiales;F__Clostridiales_Family_XII._Incertae_Sedis;G__Acidaminobacter
R_root;K__Bacteria;P__Firmicutes;C__Clostridia;O__Clostridiales;F__Clostridiales_Family_XIII._Incertae_Sedis;G__Emergencia
R_root;K__Bacteria;P__Firmicutes;C__Clostridia;O__Clostridiales;F__Eubacteriaceae;G__Eubacterium
R_root;K__Bacteria;P__Firmicutes;C__Clostridia;O__Clostridiales;F__Eubacteriaceae;G__Intestinibacillus
R_root;K__Bacteria;P__Firmicutes;C__Clostridia;O__Clostridiales;F__Eubacteriaceae;G__undef
R_root;K__Bacteria;P__Firmicutes;C__Clostridia;O__Clostridiales;F__Lachnospiraceae;G__Acetitomaculum
R_root;K__Bacteria;P__Firmicutes;C__Clostridia;O__Clostridiales;F__Lachnospiraceae;G__Anaerocolumna
R_root;K__Bacteria;P__Firmicutes;C__Clostridia;O__Clostridiales;F__Lachnospiraceae;G__Butyrivibrio
R_root;K__Bacteria;P__Firmicutes;C__Clostridia;O__Clostridiales;F__Lachnospiraceae;G__Catonella
R_root;K__Bacteria;P__Firmicutes;C__Clostridia;O__Clostridiales;F__Lachnospiraceae;G__Cellulosilyticum
R_root;K__Bacteria;P__Firmicutes;C__Clostridia;O__Clostridiales;F__Lachnospiraceae;G__Coprococcus
R_root;K__Bacteria;P__Firmicutes;C__Clostridia;O__Clostridiales;F__Lachnospiraceae;G__Johnsonella
R_root;K__Bacteria;P__Firmicutes;C__Clostridia;O__Clostridiales;F__Lachnospiraceae;G__Lachnoanaerobaculum
R_root;K__Bacteria;P__Firmicutes;C__Clostridia;O__Clostridiales;F__Lachnospiraceae;G__Lachnobacterium
R_root;K__Bacteria;P__Firmicutes;C__Clostridia;O__Clostridiales;F__Lachnospiraceae;G__Lachnospira
R_root;K__Bacteria;P__Firmicutes;C__Clostridia;O__Clostridiales;F__Lachnospiraceae;G__Oribacterium
R_root;K__Bacteria;P__Firmicutes;C__Clostridia;O__Clostridiales;F__Lachnospiraceae;G__Pseudobutyrivibrio
R_root;K__Bacteria;P__Firmicutes;C__Clostridia;O__Clostridiales;F__Lachnospiraceae;G__Robinsoniella
R_root;K__Bacteria;P__Firmicutes;C__Clostridia;O__Clostridiales;F__Lachnospiraceae;G__Roseburia
R_root;K__Bacteria;P__Firmicutes;C__Clostridia;O__Clostridiales;F__Lachnospiraceae;G__Shuttleworthia
R_root;K__Bacteria;P__Firmicutes;C__Clostridia;O__Clostridiales;F__Lachnospiraceae;G__Stomatobaculum
R_root;K__Bacteria;P__Firmicutes;C__Clostridia;O__Clostridiales;F__Oscillospiraceae;G__Oscillibacter
R_root;K__Bacteria;P__Firmicutes;C__Clostridia;O__Clostridiales;F__Oscillospiraceae;G__undef
R_root;K__Bacteria;P__Firmicutes;C__Clostridia;O__Clostridiales;F__Peptococcaceae;G__Desulfitobacterium
R_root;K__Bacteria;P__Firmicutes;C__Clostridia;O__Clostridiales;F__Peptococcaceae;G__Desulfosporosinus
R_root;K__Bacteria;P__Firmicutes;C__Clostridia;O__Clostridiales;F__Peptococcaceae;G__Desulfotomaculum
R_root;K__Bacteria;P__Firmicutes;C__Clostridia;O__Clostridiales;F__Peptococcaceae;G__undef
R_root;K__Bacteria;P__Firmicutes;C__Clostridia;O__Clostridiales;F__Peptostreptococcaceae;G__Intestinibacter
R_root;K__Bacteria;P__Firmicutes;C__Clostridia;O__Clostridiales;F__Peptostreptococcaceae;G__Paeniclostridium
R_root;K__Bacteria;P__Firmicutes;C__Clostridia;O__Clostridiales;F__Ruminococcaceae;G__Acetanaerobacterium
R_root;K__Bacteria;P__Firmicutes;C__Clostridia;O__Clostridiales;F__Ruminococcaceae;G__Acetivibrio
R_root;K__Bacteria;P__Firmicutes;C__Clostridia;O__Clostridiales;F__Ruminococcaceae;G__Anaeromassilibacillus
R_root;K__Bacteria;P__Firmicutes;C__Clostridia;O__Clostridiales;F__Ruminococcaceae;G__Anaerotruncus
R_root;K__Bacteria;P__Firmicutes;C__Clostridia;O__Clostridiales;F__Ruminococcaceae;G__Angelakisella
R_root;K__Bacteria;P__Firmicutes;C__Clostridia;O__Clostridiales;F__Ruminococcaceae;G__Bittarella
R_root;K__Bacteria;P__Firmicutes;C__Clostridia;O__Clostridiales;F__Ruminococcaceae;G__Hydrogenoanaerobacterium
R_root;K__Bacteria;P__Firmicutes;C__Clostridia;O__Clostridiales;F__Ruminococcaceae;G__Neglecta
R_root;K__Bacteria;P__Firmicutes;C__Clostridia;O__Clostridiales;F__Ruminococcaceae;G__Phocea
R_root;K__Bacteria;P__Firmicutes;C__Clostridia;O__Clostridiales;F__Ruminococcaceae;G__Provencibacterium
R_root;K__Bacteria;P__Firmicutes;C__Clostridia;O__Clostridiales;F__Ruminococcaceae;G__Ruminiclostridium
R_root;K__Bacteria;P__Firmicutes;C__Clostridia;O__Clostridiales;F__Ruminococcaceae;G__Ruminococcus
R_root;K__Bacteria;P__Firmicutes;C__Clostridia;O__Clostridiales;F__Ruminococcaceae;G__Sporobacter
R_root;K__Bacteria;P__Firmicutes;C__Clostridia;O__Clostridiales;F__undef;G__Epulopiscium
R_root;K__Bacteria;P__Firmicutes;C__Clostridia;O__Clostridiales;F__undef;G__Intestinimonas
R_root;K__Bacteria;P__Firmicutes;C__Clostridia;O__Clostridiales;F__undef;G__Proteiniborus
R_root;K__Bacteria;P__Firmicutes;C__Clostridia;O__Clostridiales;F__undef;G__Pseudoflavonifractor
R_root;K__Bacteria;P__Firmicutes;C__Erysipelotrichia;O__Erysipelotrichales;F__Erysipelotrichaceae;G__Holdemanella
R_root;K__Bacteria;P__Firmicutes;C__Erysipelotrichia;O__Erysipelotrichales;F__Erysipelotrichaceae;G__Holdemania
R_root;K__Bacteria;P__Firmicutes;C__Erysipelotrichia;O__Erysipelotrichales;F__Erysipelotrichaceae;G__Turicibacter
R_root;K__Bacteria;P__Firmicutes;C__Negativicutes;O__Acidaminococcales;F__Acidaminococcaceae;G__Acidaminococcus
R_root;K__Bacteria;P__Firmicutes;C__Negativicutes;O__Acidaminococcales;F__Acidaminococcaceae;G__Succinispira
R_root;K__Bacteria;P__Firmicutes;C__Negativicutes;O__Acidaminococcales;F__Acidaminococcaceae;G__undef
R_root;K__Bacteria;P__Firmicutes;C__Negativicutes;O__Selenomonadales;F__Sporomusaceae;G__Sporomusa
R_root;K__Bacteria;P__Firmicutes;C__Negativicutes;O__Veillonellales;F__Veillonellaceae;G__Anaeroglobus
R_root;K__Bacteria;P__Firmicutes;C__Tissierellia;O__Tissierellales;F__Peptoniphilaceae;G__undef
R_root;K__Bacteria;P__Firmicutes;C__Tissierellia;O__Tissierellales;F__undef;G__Sporanaerobacter
R_root;K__Bacteria;P__Firmicutes;C__Tissierellia;O__undef;F__undef;G__Kallipyga
R_root;K__Bacteria;P__Firmicutes;C__Tissierellia;O__undef;F__undef;G__Sedimentibacter
R_root;K__Bacteria;P__Firmicutes;C__undef;O__undef;F__undef;G__Ndongobacter
R_root;K__Bacteria;P__Firmicutes;C__undef;O__undef;F__undef;G__undef
R_root;K__Bacteria;P__Proteobacteria;C__Alphaproteobacteria;O__undef;F__undef;G__undef
R_root;K__Bacteria;P__Proteobacteria;C__Betaproteobacteria;O__Burkholderiales;F__Burkholderiaceae;G__Lautropia
R_root;K__Bacteria;P__Proteobacteria;C__Betaproteobacteria;O__Burkholderiales;F__Oxalobacteraceae;G__Oxalobacter
R_root;K__Bacteria;P__Proteobacteria;C__Betaproteobacteria;O__Neisseriales;F__Neisseriaceae;G__Neisseria
R_root;K__Bacteria;P__Proteobacteria;C__Deltaproteobacteria;O__Desulfovibrionales;F__Desulfovibrionaceae;G__Mailhella
R_root;K__Bacteria;P__Proteobacteria;C__Deltaproteobacteria;O__Desulfovibrionales;F__undef;G__undef
R_root;K__Bacteria;P__Proteobacteria;C__Deltaproteobacteria;O__undef;F__undef;G__undef
R_root;K__Bacteria;P__Proteobacteria;C__Gammaproteobacteria;O__Aeromonadales;F__Aeromonadaceae;G__Aeromonas
R_root;K__Bacteria;P__Proteobacteria;C__Gammaproteobacteria;O__Alteromonadales;F__Pseudoalteromonadaceae;G__Pseudoalteromonas
R_root;K__Bacteria;P__Proteobacteria;C__Gammaproteobacteria;O__Enterobacterales;F__Enterobacteriaceae;G__Cronobacter
R_root;K__Bacteria;P__Proteobacteria;C__Gammaproteobacteria;O__Enterobacterales;F__Enterobacteriaceae;G__Escherichia
R_root;K__Bacteria;P__Proteobacteria;C__Gammaproteobacteria;O__Enterobacterales;F__Enterobacteriaceae;G__Klebsiella
R_root;K__Bacteria;P__Proteobacteria;C__Gammaproteobacteria;O__Enterobacterales;F__Enterobacteriaceae;G__Kluyvera
R_root;K__Bacteria;P__Proteobacteria;C__Gammaproteobacteria;O__Enterobacterales;F__Enterobacteriaceae;G__Raoultella
R_root;K__Bacteria;P__Proteobacteria;C__Gammaproteobacteria;O__Enterobacterales;F__Enterobacteriaceae;G__Salmonella
R_root;K__Bacteria;P__Proteobacteria;C__Gammaproteobacteria;O__Enterobacterales;F__Enterobacteriaceae;G__Shigella
R_root;K__Bacteria;P__Proteobacteria;C__Gammaproteobacteria;O__Enterobacterales;F__Enterobacteriaceae;G__undef
R_root;K__Bacteria;P__Proteobacteria;C__Gammaproteobacteria;O__Enterobacterales;F__Morganellaceae;G__Proteus
R_root;K__Bacteria;P__Proteobacteria;C__Gammaproteobacteria;O__Enterobacterales;F__Pectobacteriaceae;G__Pectobacterium
R_root;K__Bacteria;P__Proteobacteria;C__Gammaproteobacteria;O__Enterobacterales;F__undef;G__undef
R_root;K__Bacteria;P__Proteobacteria;C__Gammaproteobacteria;O__Oceanospirillales;F__Halomonadaceae;G__Halomonas
R_root;K__Bacteria;P__Proteobacteria;C__Gammaproteobacteria;O__Pseudomonadales;F__Moraxellaceae;G__Acinetobacter
R_root;K__Bacteria;P__Proteobacteria;C__Gammaproteobacteria;O__Pseudomonadales;F__Moraxellaceae;G__Psychrobacter
R_root;K__Bacteria;P__Proteobacteria;C__Gammaproteobacteria;O__Pseudomonadales;F__Pseudomonadaceae;G__Pseudomonas
R_root;K__Bacteria;P__Proteobacteria;C__Gammaproteobacteria;O__Pseudomonadales;F__undef;G__undef
R_root;K__Bacteria;P__Proteobacteria;C__Gammaproteobacteria;O__undef;F__undef;G__undef
R_root;K__Bacteria;P__Spirochaetes;C__Spirochaetia;O__Spirochaetales;F__Spirochaetaceae;G__Sediminispirochaeta
R_root;K__Bacteria;P__Spirochaetes;C__Spirochaetia;O__Spirochaetales;F__Spirochaetaceae;G__Treponema
R_root;K__Bacteria;P__Synergistetes;C__Synergistia;O__Synergistales;F__Synergistaceae;G__Cloacibacillus
R_root;K__Bacteria;P__Synergistetes;C__Synergistia;O__Synergistales;F__Synergistaceae;G__Synergistes
R_root;K__Fungi;P__Ascomycota;C__Leotiomycetes;O__undef;F__Pseudeurotiaceae;G__Pseudogymnoascus
R_root;K__Viruses;P__undef;C__undef;O__undef;F__Retroviridae;G__undef
R_root;K__undef;P__Apicomplexa;C__Aconoidasida;O__Haemosporida;F__Plasmodiidae;G__Plasmodium
R_root;K__undef;P__Chordata;C__Mammalia;O__Cetacea;F__Delphinidae;G__Tursiops
R_root;K__undef;P__Chordata;C__Mammalia;O__Chiroptera;F__Pteropodidae;G__Pteropus
R_root;K__undef;P__Chordata;C__Mammalia;O__Chiroptera;F__Vespertilionidae;G__Myotis
R_root;K__undef;P__Chordata;C__Mammalia;O__Lagomorpha;F__Ochotonidae;G__Ochotona
R_root;K__undef;P__Chordata;C__Mammalia;O__Primates;F__Aotidae;G__Aotus
R_root;K__undef;P__Chordata;C__Mammalia;O__Primates;F__Cebidae;G__Callithrix
R_root;K__undef;P__Chordata;C__Mammalia;O__Primates;F__Cebidae;G__Cebus
R_root;K__undef;P__Chordata;C__Mammalia;O__Primates;F__Cebidae;G__Saimiri
R_root;K__undef;P__Chordata;C__Mammalia;O__Primates;F__Cercopithecidae;G__Cercocebus
R_root;K__undef;P__Chordata;C__Mammalia;O__Primates;F__Cercopithecidae;G__Chlorocebus
R_root;K__undef;P__Chordata;C__Mammalia;O__Primates;F__Cercopithecidae;G__Colobus
R_root;K__undef;P__Chordata;C__Mammalia;O__Primates;F__Cercopithecidae;G__Macaca
R_root;K__undef;P__Chordata;C__Mammalia;O__Primates;F__Cercopithecidae;G__Mandrillus
R_root;K__undef;P__Chordata;C__Mammalia;O__Primates;F__Cercopithecidae;G__Papio
R_root;K__undef;P__Chordata;C__Mammalia;O__Primates;F__Cercopithecidae;G__Rhinopithecus
R_root;K__undef;P__Chordata;C__Mammalia;O__Primates;F__Cercopithecidae;G__undef
R_root;K__undef;P__Chordata;C__Mammalia;O__Primates;F__Galagidae;G__Otolemur
R_root;K__undef;P__Chordata;C__Mammalia;O__Primates;F__Hominidae;G__Gorilla
R_root;K__undef;P__Chordata;C__Mammalia;O__Primates;F__Hominidae;G__Homo
R_root;K__undef;P__Chordata;C__Mammalia;O__Primates;F__Hominidae;G__Pan
R_root;K__undef;P__Chordata;C__Mammalia;O__Primates;F__Hominidae;G__Pongo
R_root;K__undef;P__Chordata;C__Mammalia;O__Primates;F__Hominidae;G__undef
R_root;K__undef;P__Chordata;C__Mammalia;O__Primates;F__Hylobatidae;G__Nomascus
R_root;K__undef;P__Chordata;C__Mammalia;O__Primates;F__Indriidae;G__Propithecus
R_root;K__undef;P__Chordata;C__Mammalia;O__Primates;F__Pitheciidae;G__Plecturocebus
R_root;K__undef;P__Chordata;C__Mammalia;O__Primates;F__undef;G__undef
R_root;K__undef;P__Chordata;C__Mammalia;O__Rodentia;F__Muridae;G__Mus
R_root;K__undef;P__Chordata;C__Mammalia;O__Rodentia;F__undef;G__undef
R_root;K__undef;P__Chordata;C__Mammalia;O__Scandentia;F__Tupaiidae;G__Tupaia
R_root;K__undef;P__Chordata;C__Mammalia;O__undef;F__Bovidae;G__Bos
R_root;K__undef;P__Chordata;C__Mammalia;O__undef;F__Camelidae;G__Camelus
R_root;K__undef;P__Chordata;C__Mammalia;O__undef;F__undef;G__undef
R_root;K__undef;P__Chordata;C__undef;O__Testudines;F__Cheloniidae;G__Chelonia
R_root;K__undef;P__Chordata;C__undef;O__undef;F__undef;G__undef
R_root;K__undef;P__Nematoda;C__Enoplea;O__Trichocephalida;F__Trichinellidae;G__Trichinella
R_root;K__undef;P__Streptophyta;C__undef;O__Malvales;F__Malvaceae;G__Corchorus
R_root;K__undef;P__undef;C__Dinophyceae;O__Suessiales;F__Symbiodiniaceae;G__Symbiodinium
R_root;K__undef;P__undef;C__Spirotrichea;O__Sporadotrichida;F__Oxytrichidae;G__Stylonychia
R_root;K__undef;P__undef;C__undef;O__undef;F__undef;G__undef

## Sheet: DE-S-HG
R_root;K__Archaea;P__Thaumarchaeota;C__undef;O__undef;F__undef;G__undef;S__uncultured_marine_thaumarchaeote_KM3_53_F08
R_root;K__Bacteria;P__Actinobacteria;C__Actinobacteria;O__Actinomycetales;F__Actinomycetaceae;G__Actinomyces;S__Actinomyces_sp._Marseille-P2825
R_root;K__Bacteria;P__Actinobacteria;C__Actinobacteria;O__Actinomycetales;F__Actinomycetaceae;G__Actinomyces;S__Actinomyces_sp._oral_taxon_172
R_root;K__Bacteria;P__Actinobacteria;C__Actinobacteria;O__Actinomycetales;F__Actinomycetaceae;G__Actinomyces;S__Actinomyces_turicensis
R_root;K__Bacteria;P__Actinobacteria;C__Actinobacteria;O__Actinomycetales;F__Actinomycetaceae;G__Actinomyces;S__undef
R_root;K__Bacteria;P__Actinobacteria;C__Actinobacteria;O__Corynebacteriales;F__Corynebacteriaceae;G__Corynebacterium;S__Corynebacterium_kutscheri
R_root;K__Bacteria;P__Actinobacteria;C__Actinobacteria;O__Corynebacteriales;F__Mycobacteriaceae;G__Mycobacterium;S__Mycobacterium_abscessus
R_root;K__Bacteria;P__Actinobacteria;C__Actinobacteria;O__Corynebacteriales;F__Mycobacteriaceae;G__Mycobacterium;S__Mycobacterium_tuberculosis
R_root;K__Bacteria;P__Actinobacteria;C__Actinobacteria;O__Corynebacteriales;F__Mycobacteriaceae;G__Mycobacterium;S__undef
R_root;K__Bacteria;P__Actinobacteria;C__Actinobacteria;O__undef;F__undef;G__undef;S__undef
R_root;K__Bacteria;P__Bacteroidetes;C__Bacteroidia;O__Bacteroidales;F__Bacteroidaceae;G__Bacteroides;S__Bacteroides_caecimuris
R_root;K__Bacteria;P__Bacteroidetes;C__Bacteroidia;O__Bacteroidales;F__Bacteroidaceae;G__Bacteroides;S__Bacteroides_clarus
R_root;K__Bacteria;P__Bacteroidetes;C__Bacteroidia;O__Bacteroidales;F__Bacteroidaceae;G__Bacteroides;S__Bacteroides_clarus_CAG:160
R_root;K__Bacteria;P__Bacteroidetes;C__Bacteroidia;O__Bacteroidales;F__Bacteroidaceae;G__Bacteroides;S__Bacteroides_coprocola_CAG:162
R_root;K__Bacteria;P__Bacteroidetes;C__Bacteroidia;O__Bacteroidales;F__Bacteroidaceae;G__Bacteroides;S__Bacteroides_coprophilus_CAG:333
R_root;K__Bacteria;P__Bacteroidetes;C__Bacteroidia;O__Bacteroidales;F__Bacteroidaceae;G__Bacteroides;S__Bacteroides_fluxus
R_root;K__Bacteria;P__Bacteroidetes;C__Bacteroidia;O__Bacteroidales;F__Bacteroidaceae;G__Bacteroides;S__Bacteroides_ihuae
R_root;K__Bacteria;P__Bacteroidetes;C__Bacteroidia;O__Bacteroidales;F__Bacteroidaceae;G__Bacteroides;S__Bacteroides_intestinalis_CAG:315
R_root;K__Bacteria;P__Bacteroidetes;C__Bacteroidia;O__Bacteroidales;F__Bacteroidaceae;G__Bacteroides;S__Bacteroides_luti
R_root;K__Bacteria;P__Bacteroidetes;C__Bacteroidia;O__Bacteroidales;F__Bacteroidaceae;G__Bacteroides;S__Bacteroides_mediterraneensis
R_root;K__Bacteria;P__Bacteroidetes;C__Bacteroidia;O__Bacteroidales;F__Bacteroidaceae;G__Bacteroides;S__Bacteroides_oleiciplenus
R_root;K__Bacteria;P__Bacteroidetes;C__Bacteroidia;O__Bacteroidales;F__Bacteroidaceae;G__Bacteroides;S__Bacteroides_plebeius
R_root;K__Bacteria;P__Bacteroidetes;C__Bacteroidia;O__Bacteroidales;F__Bacteroidaceae;G__Bacteroides;S__Bacteroides_plebeius_CAG:211
R_root;K__Bacteria;P__Bacteroidetes;C__Bacteroidia;O__Bacteroidales;F__Bacteroidaceae;G__Bacteroides;S__Bacteroides_sp._14(A)
R_root;K__Bacteria;P__Bacteroidetes;C__Bacteroidia;O__Bacteroidales;F__Bacteroidaceae;G__Bacteroides;S__Bacteroides_sp._41_26
R_root;K__Bacteria;P__Bacteroidetes;C__Bacteroidia;O__Bacteroidales;F__Bacteroidaceae;G__Bacteroides;S__Bacteroides_sp._4_1_36
R_root;K__Bacteria;P__Bacteroidetes;C__Bacteroidia;O__Bacteroidales;F__Bacteroidaceae;G__Bacteroides;S__Bacteroides_sp._AR20
R_root;K__Bacteria;P__Bacteroidetes;C__Bacteroidia;O__Bacteroidales;F__Bacteroidaceae;G__Bacteroides;S__Bacteroides_sp._An19
R_root;K__Bacteria;P__Bacteroidetes;C__Bacteroidia;O__Bacteroidales;F__Bacteroidaceae;G__Bacteroides;S__Bacteroides_sp._An51A
R_root;K__Bacteria;P__Bacteroidetes;C__Bacteroidia;O__Bacteroidales;F__Bacteroidaceae;G__Bacteroides;S__Bacteroides_sp._CAG:661
R_root;K__Bacteria;P__Bacteroidetes;C__Bacteroidia;O__Bacteroidales;F__Bacteroidaceae;G__Bacteroides;S__Bacteroides_sp._CAG:714
R_root;K__Bacteria;P__Bacteroidetes;C__Bacteroidia;O__Bacteroidales;F__Bacteroidaceae;G__Bacteroides;S__Bacteroides_sp._CAG:875
R_root;K__Bacteria;P__Bacteroidetes;C__Bacteroidia;O__Bacteroidales;F__Bacteroidaceae;G__Bacteroides;S__Bacteroides_sp._Marseille-P2653
R_root;K__Bacteria;P__Bacteroidetes;C__Bacteroidia;O__Bacteroidales;F__Bacteroidaceae;G__Bacteroides;S__Bacteroides_sp._Marseille-P3208T
R_root;K__Bacteria;P__Bacteroidetes;C__Bacteroidia;O__Bacteroidales;F__Bacteroidaceae;G__Bacteroides;S__Bacteroides_thetaiotaomicron
R_root;K__Bacteria;P__Bacteroidetes;C__Bacteroidia;O__Bacteroidales;F__Bacteroidaceae;G__Bacteroides;S__Bacteroides_timonensis
R_root;K__Bacteria;P__Bacteroidetes;C__Bacteroidia;O__Bacteroidales;F__Bacteroidaceae;G__Bacteroides;S__Bacteroides_uniformis
R_root;K__Bacteria;P__Bacteroidetes;C__Bacteroidia;O__Bacteroidales;F__Bacteroidaceae;G__Bacteroides;S__uncultured_Bacteroides_sp.
R_root;K__Bacteria;P__Bacteroidetes;C__Bacteroidia;O__Bacteroidales;F__Bacteroidaceae;G__Mediterranea;S__Mediterranea_massiliensis
R_root;K__Bacteria;P__Bacteroidetes;C__Bacteroidia;O__Bacteroidales;F__Bacteroidaceae;G__undef;S__undef
R_root;K__Bacteria;P__Bacteroidetes;C__Bacteroidia;O__Bacteroidales;F__Barnesiellaceae;G__Barnesiella;S__Barnesiella_sp._An55
R_root;K__Bacteria;P__Bacteroidetes;C__Bacteroidia;O__Bacteroidales;F__Barnesiellaceae;G__Barnesiella;S__undef
R_root;K__Bacteria;P__Bacteroidetes;C__Bacteroidia;O__Bacteroidales;F__Dysgonamonadaceae;G__Dysgonomonas;S__Dysgonomonas_capnocytophagoides
R_root;K__Bacteria;P__Bacteroidetes;C__Bacteroidia;O__Bacteroidales;F__Odoribacteraceae;G__Culturomica;S__Culturomica_massiliensis
R_root;K__Bacteria;P__Bacteroidetes;C__Bacteroidia;O__Bacteroidales;F__Odoribacteraceae;G__Odoribacter;S__Odoribacter_sp._43_10
R_root;K__Bacteria;P__Bacteroidetes;C__Bacteroidia;O__Bacteroidales;F__Odoribacteraceae;G__Odoribacter;S__Odoribacter_splanchnicus
R_root;K__Bacteria;P__Bacteroidetes;C__Bacteroidia;O__Bacteroidales;F__Odoribacteraceae;G__Odoribacter;S__Odoribacter_splanchnicus_CAG:14
R_root;K__Bacteria;P__Bacteroidetes;C__Bacteroidia;O__Bacteroidales;F__Odoribacteraceae;G__Odoribacter;S__undef
R_root;K__Bacteria;P__Bacteroidetes;C__Bacteroidia;O__Bacteroidales;F__Odoribacteraceae;G__undef;S__undef
R_root;K__Bacteria;P__Bacteroidetes;C__Bacteroidia;O__Bacteroidales;F__Porphyromonadaceae;G__Sanguibacteroides;S__Sanguibacteroides_justesenii
R_root;K__Bacteria;P__Bacteroidetes;C__Bacteroidia;O__Bacteroidales;F__Prevotellaceae;G__Paraprevotella;S__undef
R_root;K__Bacteria;P__Bacteroidetes;C__Bacteroidia;O__Bacteroidales;F__Prevotellaceae;G__Prevotella;S__Prevotella_sp._AG:487_50_53
R_root;K__Bacteria;P__Bacteroidetes;C__Bacteroidia;O__Bacteroidales;F__Prevotellaceae;G__Prevotella;S__Prevotella_sp._CAG:255
R_root;K__Bacteria;P__Bacteroidetes;C__Bacteroidia;O__Bacteroidales;F__Prevotellaceae;G__Prevotella;S__Prevotella_sp._CAG:520
R_root;K__Bacteria;P__Bacteroidetes;C__Bacteroidia;O__Bacteroidales;F__Prevotellaceae;G__Prevotella;S__Prevotella_sp._KHD1
R_root;K__Bacteria;P__Bacteroidetes;C__Bacteroidia;O__Bacteroidales;F__Prevotellaceae;G__Prevotella;S__Prevotella_sp._RM4
R_root;K__Bacteria;P__Bacteroidetes;C__Bacteroidia;O__Bacteroidales;F__Prevotellaceae;G__Prevotella;S__Prevotella_stercorea_CAG:629
R_root;K__Bacteria;P__Bacteroidetes;C__Bacteroidia;O__Bacteroidales;F__Prevotellaceae;G__Prevotella;S__Prevotella_timonensis
R_root;K__Bacteria;P__Bacteroidetes;C__Bacteroidia;O__Bacteroidales;F__Rikenellaceae;G__Alistipes;S__Alistipes_ihumii
R_root;K__Bacteria;P__Bacteroidetes;C__Bacteroidia;O__Bacteroidales;F__Rikenellaceae;G__Alistipes;S__Alistipes_obesi
R_root;K__Bacteria;P__Bacteroidetes;C__Bacteroidia;O__Bacteroidales;F__Rikenellaceae;G__Alistipes;S__Alistipes_senegalensis
R_root;K__Bacteria;P__Bacteroidetes;C__Bacteroidia;O__Bacteroidales;F__Rikenellaceae;G__Alistipes;S__Alistipes_shahii
R_root;K__Bacteria;P__Bacteroidetes;C__Bacteroidia;O__Bacteroidales;F__Rikenellaceae;G__Alistipes;S__Alistipes_sp._56_sp_Nov_56_25
R_root;K__Bacteria;P__Bacteroidetes;C__Bacteroidia;O__Bacteroidales;F__Rikenellaceae;G__Alistipes;S__Alistipes_sp._AL-1
R_root;K__Bacteria;P__Bacteroidetes;C__Bacteroidia;O__Bacteroidales;F__Rikenellaceae;G__Alistipes;S__Alistipes_sp._CAG:268
R_root;K__Bacteria;P__Bacteroidetes;C__Bacteroidia;O__Bacteroidales;F__Rikenellaceae;G__Alistipes;S__Alistipes_sp._CAG:53
R_root;K__Bacteria;P__Bacteroidetes;C__Bacteroidia;O__Bacteroidales;F__Rikenellaceae;G__Alistipes;S__Alistipes_sp._CHKCI003
R_root;K__Bacteria;P__Bacteroidetes;C__Bacteroidia;O__Bacteroidales;F__Rikenellaceae;G__Alistipes;S__Alistipes_sp._Marseille-P2431
R_root;K__Bacteria;P__Bacteroidetes;C__Bacteroidia;O__Bacteroidales;F__Rikenellaceae;G__Alistipes;S__Alistipes_timonensis
R_root;K__Bacteria;P__Bacteroidetes;C__Bacteroidia;O__Bacteroidales;F__Tannerellaceae;G__Tannerella;S__Tannerella_sp._CAG:118
R_root;K__Bacteria;P__Bacteroidetes;C__Bacteroidia;O__Bacteroidales;F__undef;G__undef;S__Bacteroidales_bacterium_55_9
R_root;K__Bacteria;P__Bacteroidetes;C__Bacteroidia;O__undef;F__undef;G__undef;S__undef
R_root;K__Bacteria;P__Bacteroidetes;C__Flavobacteriia;O__Flavobacteriales;F__Flavobacteriaceae;G__Flavobacterium;S__Flavobacterium_succinicans
R_root;K__Bacteria;P__Chlamydiae;C__Chlamydiia;O__Chlamydiales;F__Chlamydiaceae;G__Chlamydia;S__undef
R_root;K__Bacteria;P__Chlamydiae;C__Chlamydiia;O__Parachlamydiales;F__Waddliaceae;G__Waddlia;S__Waddlia_chondrophila
R_root;K__Bacteria;P__Chloroflexi;C__Anaerolineae;O__Anaerolineales;F__Anaerolineaceae;G__Flexilinea;S__Flexilinea_flocculi
R_root;K__Bacteria;P__Fibrobacteres;C__Fibrobacteria;O__Fibrobacterales;F__Fibrobacteraceae;G__Fibrobacter;S__undef
R_root;K__Bacteria;P__Firmicutes;C__Bacilli;O__Bacillales;F__Bacillaceae;G__Bacillus;S__Bacillus_wiedmannii
R_root;K__Bacteria;P__Firmicutes;C__Bacilli;O__Bacillales;F__Bacillaceae;G__Bacillus;S__undef
R_root;K__Bacteria;P__Firmicutes;C__Bacilli;O__Bacillales;F__Bacillaceae;G__Psychrobacillus;S__Psychrobacillus_sp._FJAT-21963
R_root;K__Bacteria;P__Firmicutes;C__Bacilli;O__Bacillales;F__Listeriaceae;G__Listeria;S__Listeria_monocytogenes
R_root;K__Bacteria;P__Firmicutes;C__Bacilli;O__Bacillales;F__Paenibacillaceae;G__Paenibacillus;S__Paenibacillus_odorifer
R_root;K__Bacteria;P__Firmicutes;C__Bacilli;O__Bacillales;F__Staphylococcaceae;G__Staphylococcus;S__Staphylococcus_aureus
R_root;K__Bacteria;P__Firmicutes;C__Bacilli;O__Lactobacillales;F__Lactobacillaceae;G__Lactobacillus;S__Lactobacillus_rogosae
R_root;K__Bacteria;P__Firmicutes;C__Bacilli;O__Lactobacillales;F__Streptococcaceae;G__Streptococcus;S__Streptococcus_agalactiae
R_root;K__Bacteria;P__Firmicutes;C__Bacilli;O__Lactobacillales;F__Streptococcaceae;G__Streptococcus;S__Streptococcus_infantis
R_root;K__Bacteria;P__Firmicutes;C__Bacilli;O__Lactobacillales;F__Streptococcaceae;G__Streptococcus;S__Streptococcus_oralis
R_root;K__Bacteria;P__Firmicutes;C__Bacilli;O__Lactobacillales;F__Streptococcaceae;G__Streptococcus;S__Streptococcus_parasanguinis
R_root;K__Bacteria;P__Firmicutes;C__Bacilli;O__Lactobacillales;F__Streptococcaceae;G__Streptococcus;S__Streptococcus_pneumoniae
R_root;K__Bacteria;P__Firmicutes;C__Bacilli;O__Lactobacillales;F__Streptococcaceae;G__Streptococcus;S__Streptococcus_sp._HMSC061E03
R_root;K__Bacteria;P__Firmicutes;C__Bacilli;O__Lactobacillales;F__Streptococcaceae;G__Streptococcus;S__undef
R_root;K__Bacteria;P__Firmicutes;C__Bacilli;O__Lactobacillales;F__undef;G__undef;S__undef
R_root;K__Bacteria;P__Firmicutes;C__Clostridia;O__Clostridiales;F__Catabacteriaceae;G__Catabacter;S__Catabacter_hongkongensis
R_root;K__Bacteria;P__Firmicutes;C__Clostridia;O__Clostridiales;F__Christensenellaceae;G__Christensenella;S__Christensenella_massiliensis
R_root;K__Bacteria;P__Firmicutes;C__Clostridia;O__Clostridiales;F__Clostridiaceae;G__Butyricicoccus;S__Butyricicoccus_sp._BB10
R_root;K__Bacteria;P__Firmicutes;C__Clostridia;O__Clostridiales;F__Clostridiaceae;G__Clostridium;S__Clostridium_bornimense
R_root;K__Bacteria;P__Firmicutes;C__Clostridia;O__Clostridiales;F__Clostridiaceae;G__Clostridium;S__Clostridium_cadaveris
R_root;K__Bacteria;P__Firmicutes;C__Clostridia;O__Clostridiales;F__Clostridiaceae;G__Clostridium;S__Clostridium_cellulovorans
R_root;K__Bacteria;P__Firmicutes;C__Clostridia;O__Clostridiales;F__Clostridiaceae;G__Clostridium;S__Clostridium_kluyveri
R_root;K__Bacteria;P__Firmicutes;C__Clostridia;O__Clostridiales;F__Clostridiaceae;G__Clostridium;S__Clostridium_leptum_CAG:27
R_root;K__Bacteria;P__Firmicutes;C__Clostridia;O__Clostridiales;F__Clostridiaceae;G__Clostridium;S__Clostridium_merdae
R_root;K__Bacteria;P__Firmicutes;C__Clostridia;O__Clostridiales;F__Clostridiaceae;G__Clostridium;S__Clostridium_perfringens
R_root;K__Bacteria;P__Firmicutes;C__Clostridia;O__Clostridiales;F__Clostridiaceae;G__Clostridium;S__Clostridium_phoceensis
R_root;K__Bacteria;P__Firmicutes;C__Clostridia;O__Clostridiales;F__Clostridiaceae;G__Clostridium;S__Clostridium_sp._42_12
R_root;K__Bacteria;P__Firmicutes;C__Clostridia;O__Clostridiales;F__Clostridiaceae;G__Clostridium;S__Clostridium_sp._44_14
R_root;K__Bacteria;P__Firmicutes;C__Clostridia;O__Clostridiales;F__Clostridiaceae;G__Clostridium;S__Clostridium_sp._ATCC_BAA-442
R_root;K__Bacteria;P__Firmicutes;C__Clostridia;O__Clostridiales;F__Clostridiaceae;G__Clostridium;S__Clostridium_sp._CAG:1013
R_root;K__Bacteria;P__Firmicutes;C__Clostridia;O__Clostridiales;F__Clostridiaceae;G__Clostridium;S__Clostridium_sp._CAG:1024
R_root;K__Bacteria;P__Firmicutes;C__Clostridia;O__Clostridiales;F__Clostridiaceae;G__Clostridium;S__Clostridium_sp._CAG:122
R_root;K__Bacteria;P__Firmicutes;C__Clostridia;O__Clostridiales;F__Clostridiaceae;G__Clostridium;S__Clostridium_sp._CAG:12237_41
R_root;K__Bacteria;P__Firmicutes;C__Clostridia;O__Clostridiales;F__Clostridiaceae;G__Clostridium;S__Clostridium_sp._CAG:138
R_root;K__Bacteria;P__Firmicutes;C__Clostridia;O__Clostridiales;F__Clostridiaceae;G__Clostridium;S__Clostridium_sp._CAG:167
R_root;K__Bacteria;P__Firmicutes;C__Clostridia;O__Clostridiales;F__Clostridiaceae;G__Clostridium;S__Clostridium_sp._CAG:169
R_root;K__Bacteria;P__Firmicutes;C__Clostridia;O__Clostridiales;F__Clostridiaceae;G__Clostridium;S__Clostridium_sp._CAG:226
R_root;K__Bacteria;P__Firmicutes;C__Clostridia;O__Clostridiales;F__Clostridiaceae;G__Clostridium;S__Clostridium_sp._CAG:230
R_root;K__Bacteria;P__Firmicutes;C__Clostridia;O__Clostridiales;F__Clostridiaceae;G__Clostridium;S__Clostridium_sp._CAG:253
R_root;K__Bacteria;P__Firmicutes;C__Clostridia;O__Clostridiales;F__Clostridiaceae;G__Clostridium;S__Clostridium_sp._CAG:277
R_root;K__Bacteria;P__Firmicutes;C__Clostridia;O__Clostridiales;F__Clostridiaceae;G__Clostridium;S__Clostridium_sp._CAG:299
R_root;K__Bacteria;P__Firmicutes;C__Clostridia;O__Clostridiales;F__Clostridiaceae;G__Clostridium;S__Clostridium_sp._CAG:411
R_root;K__Bacteria;P__Firmicutes;C__Clostridia;O__Clostridiales;F__Clostridiaceae;G__Clostridium;S__Clostridium_sp._CAG:413
R_root;K__Bacteria;P__Firmicutes;C__Clostridia;O__Clostridiales;F__Clostridiaceae;G__Clostridium;S__Clostridium_sp._CAG:448
R_root;K__Bacteria;P__Firmicutes;C__Clostridia;O__Clostridiales;F__Clostridiaceae;G__Clostridium;S__Clostridium_sp._CAG:510
R_root;K__Bacteria;P__Firmicutes;C__Clostridia;O__Clostridiales;F__Clostridiaceae;G__Clostridium;S__Clostridium_sp._CAG:568
R_root;K__Bacteria;P__Firmicutes;C__Clostridia;O__Clostridiales;F__Clostridiaceae;G__Clostridium;S__Clostridium_sp._CAG:590
R_root;K__Bacteria;P__Firmicutes;C__Clostridia;O__Clostridiales;F__Clostridiaceae;G__Clostridium;S__Clostridium_sp._CAG:62
R_root;K__Bacteria;P__Firmicutes;C__Clostridia;O__Clostridiales;F__Clostridiaceae;G__Clostridium;S__Clostridium_sp._CAG:62_40_43
R_root;K__Bacteria;P__Firmicutes;C__Clostridia;O__Clostridiales;F__Clostridiaceae;G__Clostridium;S__Clostridium_sp._CAG:632
R_root;K__Bacteria;P__Firmicutes;C__Clostridia;O__Clostridiales;F__Clostridiaceae;G__Clostridium;S__Clostridium_sp._CAG:678
R_root;K__Bacteria;P__Firmicutes;C__Clostridia;O__Clostridiales;F__Clostridiaceae;G__Clostridium;S__Clostridium_sp._CAG:75
R_root;K__Bacteria;P__Firmicutes;C__Clostridia;O__Clostridiales;F__Clostridiaceae;G__Clostridium;S__Clostridium_sp._CAG:81
R_root;K__Bacteria;P__Firmicutes;C__Clostridia;O__Clostridiales;F__Clostridiaceae;G__Clostridium;S__Clostridium_sp._CAG:91
R_root;K__Bacteria;P__Firmicutes;C__Clostridia;O__Clostridiales;F__Clostridiaceae;G__Clostridium;S__Clostridium_sp._CAG:964
R_root;K__Bacteria;P__Firmicutes;C__Clostridia;O__Clostridiales;F__Clostridiaceae;G__Clostridium;S__Clostridium_sp._CL-6
R_root;K__Bacteria;P__Firmicutes;C__Clostridia;O__Clostridiales;F__Clostridiaceae;G__Clostridium;S__Clostridium_sp._D5
R_root;K__Bacteria;P__Firmicutes;C__Clostridia;O__Clostridiales;F__Clostridiaceae;G__Clostridium;S__Clostridium_sp._HMP27
R_root;K__Bacteria;P__Firmicutes;C__Clostridia;O__Clostridiales;F__Clostridiaceae;G__Clostridium;S__Clostridium_sp._KNHs209
R_root;K__Bacteria;P__Firmicutes;C__Clostridia;O__Clostridiales;F__Clostridiaceae;G__Clostridium;S__Clostridium_sp._L2-50
R_root;K__Bacteria;P__Firmicutes;C__Clostridia;O__Clostridiales;F__Clostridiaceae;G__Clostridium;S__Clostridium_sp._M62/1
R_root;K__Bacteria;P__Firmicutes;C__Clostridia;O__Clostridiales;F__Clostridiaceae;G__Clostridium;S__Clostridium_sp._Marseille-P2415
R_root;K__Bacteria;P__Firmicutes;C__Clostridia;O__Clostridiales;F__Clostridiaceae;G__Clostridium;S__Clostridium_sp._Marseille-P299
R_root;K__Bacteria;P__Firmicutes;C__Clostridia;O__Clostridiales;F__Clostridiaceae;G__Clostridium;S__Clostridium_sp._SY8519
R_root;K__Bacteria;P__Firmicutes;C__Clostridia;O__Clostridiales;F__Clostridiaceae;G__Clostridium;S__Clostridium_sp._W14A
R_root;K__Bacteria;P__Firmicutes;C__Clostridia;O__Clostridiales;F__Clostridiaceae;G__Clostridium;S__uncultured_Clostridium_sp.
R_root;K__Bacteria;P__Firmicutes;C__Clostridia;O__Clostridiales;F__Clostridiaceae;G__Inediibacterium;S__Inediibacterium_massiliense
R_root;K__Bacteria;P__Firmicutes;C__Clostridia;O__Clostridiales;F__Clostridiaceae;G__Lactonifactor;S__Lactonifactor_longoviformis
R_root;K__Bacteria;P__Firmicutes;C__Clostridia;O__Clostridiales;F__Clostridiaceae;G__Lutispora;S__Lutispora_thermophila
R_root;K__Bacteria;P__Firmicutes;C__Clostridia;O__Clostridiales;F__Clostridiaceae;G__Maledivibacter;S__Maledivibacter_halophilus
R_root;K__Bacteria;P__Firmicutes;C__Clostridia;O__Clostridiales;F__Clostridiaceae;G__Massilioclostridium;S__Massilioclostridium_coli
R_root;K__Bacteria;P__Firmicutes;C__Clostridia;O__Clostridiales;F__Clostridiaceae;G__Natronincola;S__Natronincola_ferrireducens
R_root;K__Bacteria;P__Firmicutes;C__Clostridia;O__Clostridiales;F__Clostridiaceae;G__Proteiniclasticum;S__Proteiniclasticum_ruminis
R_root;K__Bacteria;P__Firmicutes;C__Clostridia;O__Clostridiales;F__Clostridiales_Family_XII._Incertae_Sedis;G__Acidaminobacter;S__Acidaminobacter_hydrogenoformans
R_root;K__Bacteria;P__Firmicutes;C__Clostridia;O__Clostridiales;F__Clostridiales_Family_XIII._Incertae_Sedis;G__Emergencia;S__Emergencia_timonensis
R_root;K__Bacteria;P__Firmicutes;C__Clostridia;O__Clostridiales;F__Eubacteriaceae;G__Eubacterium;S__Eubacterium_barkeri
R_root;K__Bacteria;P__Firmicutes;C__Clostridia;O__Clostridiales;F__Eubacteriaceae;G__Eubacterium;S__Eubacterium_coprostanoligenes
R_root;K__Bacteria;P__Firmicutes;C__Clostridia;O__Clostridiales;F__Eubacteriaceae;G__Eubacterium;S__Eubacterium_eligens_CAG:72
R_root;K__Bacteria;P__Firmicutes;C__Clostridia;O__Clostridiales;F__Eubacteriaceae;G__Eubacterium;S__Eubacterium_limosum
R_root;K__Bacteria;P__Firmicutes;C__Clostridia;O__Clostridiales;F__Eubacteriaceae;G__Eubacterium;S__Eubacterium_plexicaudatum
R_root;K__Bacteria;P__Firmicutes;C__Clostridia;O__Clostridiales;F__Eubacteriaceae;G__Eubacterium;S__Eubacterium_pyruvativorans
R_root;K__Bacteria;P__Firmicutes;C__Clostridia;O__Clostridiales;F__Eubacteriaceae;G__Eubacterium;S__Eubacterium_rectale_CAG:36
R_root;K__Bacteria;P__Firmicutes;C__Clostridia;O__Clostridiales;F__Eubacteriaceae;G__Eubacterium;S__Eubacterium_ruminantium
R_root;K__Bacteria;P__Firmicutes;C__Clostridia;O__Clostridiales;F__Eubacteriaceae;G__Eubacterium;S__Eubacterium_sp._36_13
R_root;K__Bacteria;P__Firmicutes;C__Clostridia;O__Clostridiales;F__Eubacteriaceae;G__Eubacterium;S__Eubacterium_sp._41_20
R_root;K__Bacteria;P__Firmicutes;C__Clostridia;O__Clostridiales;F__Eubacteriaceae;G__Eubacterium;S__Eubacterium_sp._68-3-10
R_root;K__Bacteria;P__Firmicutes;C__Clostridia;O__Clostridiales;F__Eubacteriaceae;G__Eubacterium;S__Eubacterium_sp._An11
R_root;K__Bacteria;P__Firmicutes;C__Clostridia;O__Clostridiales;F__Eubacteriaceae;G__Eubacterium;S__Eubacterium_sp._An3
R_root;K__Bacteria;P__Firmicutes;C__Clostridia;O__Clostridiales;F__Eubacteriaceae;G__Eubacterium;S__Eubacterium_sp._CAG76_36_125
R_root;K__Bacteria;P__Firmicutes;C__Clostridia;O__Clostridiales;F__Eubacteriaceae;G__Eubacterium;S__Eubacterium_sp._CAG:156
R_root;K__Bacteria;P__Firmicutes;C__Clostridia;O__Clostridiales;F__Eubacteriaceae;G__Eubacterium;S__Eubacterium_sp._CAG:180
R_root;K__Bacteria;P__Firmicutes;C__Clostridia;O__Clostridiales;F__Eubacteriaceae;G__Eubacterium;S__Eubacterium_sp._CAG:202
R_root;K__Bacteria;P__Firmicutes;C__Clostridia;O__Clostridiales;F__Eubacteriaceae;G__Eubacterium;S__Eubacterium_sp._CAG:248
R_root;K__Bacteria;P__Firmicutes;C__Clostridia;O__Clostridiales;F__Eubacteriaceae;G__Eubacterium;S__Eubacterium_sp._CAG:252
R_root;K__Bacteria;P__Firmicutes;C__Clostridia;O__Clostridiales;F__Eubacteriaceae;G__Eubacterium;S__Eubacterium_sp._CAG:38
R_root;K__Bacteria;P__Firmicutes;C__Clostridia;O__Clostridiales;F__Eubacteriaceae;G__Eubacterium;S__Eubacterium_sp._CAG:76
R_root;K__Bacteria;P__Firmicutes;C__Clostridia;O__Clostridiales;F__Eubacteriaceae;G__Eubacterium;S__Eubacterium_sp._CAG:786
R_root;K__Bacteria;P__Firmicutes;C__Clostridia;O__Clostridiales;F__Eubacteriaceae;G__Eubacterium;S__Eubacterium_sp._CAG:841
R_root;K__Bacteria;P__Firmicutes;C__Clostridia;O__Clostridiales;F__Eubacteriaceae;G__Eubacterium;S__Eubacterium_sp._CAG:86
R_root;K__Bacteria;P__Firmicutes;C__Clostridia;O__Clostridiales;F__Eubacteriaceae;G__Eubacterium;S__Eubacterium_ventriosum
R_root;K__Bacteria;P__Firmicutes;C__Clostridia;O__Clostridiales;F__Eubacteriaceae;G__Eubacterium;S__[Eubacterium]_cellulosolvens
R_root;K__Bacteria;P__Firmicutes;C__Clostridia;O__Clostridiales;F__Eubacteriaceae;G__Eubacterium;S__[Eubacterium]_eligens
R_root;K__Bacteria;P__Firmicutes;C__Clostridia;O__Clostridiales;F__Eubacteriaceae;G__Eubacterium;S__[Eubacterium]_hallii
R_root;K__Bacteria;P__Firmicutes;C__Clostridia;O__Clostridiales;F__Eubacteriaceae;G__Eubacterium;S__uncultured_Eubacterium_sp.
R_root;K__Bacteria;P__Firmicutes;C__Clostridia;O__Clostridiales;F__Eubacteriaceae;G__Eubacterium;S__undef
R_root;K__Bacteria;P__Firmicutes;C__Clostridia;O__Clostridiales;F__Eubacteriaceae;G__Intestinibacillus;S__Intestinibacillus_massiliensis
R_root;K__Bacteria;P__Firmicutes;C__Clostridia;O__Clostridiales;F__Eubacteriaceae;G__undef;S__Eubacteriaceae_bacterium_CHKCI004
R_root;K__Bacteria;P__Firmicutes;C__Clostridia;O__Clostridiales;F__Eubacteriaceae;G__undef;S__Eubacteriaceae_bacterium_CHKCI005
R_root;K__Bacteria;P__Firmicutes;C__Clostridia;O__Clostridiales;F__Eubacteriaceae;G__undef;S__undef
R_root;K__Bacteria;P__Firmicutes;C__Clostridia;O__Clostridiales;F__Lachnospiraceae;G__Acetitomaculum;S__Acetitomaculum_ruminis
R_root;K__Bacteria;P__Firmicutes;C__Clostridia;O__Clostridiales;F__Lachnospiraceae;G__Anaerocolumna;S__Anaerocolumna_aminovalerica
R_root;K__Bacteria;P__Firmicutes;C__Clostridia;O__Clostridiales;F__Lachnospiraceae;G__Anaerocolumna;S__Anaerocolumna_jejuensis
R_root;K__Bacteria;P__Firmicutes;C__Clostridia;O__Clostridiales;F__Lachnospiraceae;G__Anaerostipes;S__Anaerostipes_hadrus
R_root;K__Bacteria;P__Firmicutes;C__Clostridia;O__Clostridiales;F__Lachnospiraceae;G__Anaerostipes;S__Anaerostipes_sp._494a
R_root;K__Bacteria;P__Firmicutes;C__Clostridia;O__Clostridiales;F__Lachnospiraceae;G__Anaerostipes;S__Anaerostipes_sp._992a
R_root;K__Bacteria;P__Firmicutes;C__Clostridia;O__Clostridiales;F__Lachnospiraceae;G__Blautia;S__Blautia_massiliensis
R_root;K__Bacteria;P__Firmicutes;C__Clostridia;O__Clostridiales;F__Lachnospiraceae;G__Blautia;S__Blautia_sp._An249
R_root;K__Bacteria;P__Firmicutes;C__Clostridia;O__Clostridiales;F__Lachnospiraceae;G__Blautia;S__Blautia_sp._CAG:237
R_root;K__Bacteria;P__Firmicutes;C__Clostridia;O__Clostridiales;F__Lachnospiraceae;G__Blautia;S__Blautia_sp._CAG:37
R_root;K__Bacteria;P__Firmicutes;C__Clostridia;O__Clostridiales;F__Lachnospiraceae;G__Blautia;S__Blautia_sp._CAG:37_48_57
R_root;K__Bacteria;P__Firmicutes;C__Clostridia;O__Clostridiales;F__Lachnospiraceae;G__Blautia;S__Blautia_sp._Marseille-P3087
R_root;K__Bacteria;P__Firmicutes;C__Clostridia;O__Clostridiales;F__Lachnospiraceae;G__Blautia;S__Blautia_sp._SF-50
R_root;K__Bacteria;P__Firmicutes;C__Clostridia;O__Clostridiales;F__Lachnospiraceae;G__Blautia;S__uncultured_Blautia_sp.
R_root;K__Bacteria;P__Firmicutes;C__Clostridia;O__Clostridiales;F__Lachnospiraceae;G__Butyrivibrio;S__Butyrivibrio_crossotus
R_root;K__Bacteria;P__Firmicutes;C__Clostridia;O__Clostridiales;F__Lachnospiraceae;G__Butyrivibrio;S__Butyrivibrio_fibrisolvens
R_root;K__Bacteria;P__Firmicutes;C__Clostridia;O__Clostridiales;F__Lachnospiraceae;G__Butyrivibrio;S__Butyrivibrio_hungatei
R_root;K__Bacteria;P__Firmicutes;C__Clostridia;O__Clostridiales;F__Lachnospiraceae;G__Butyrivibrio;S__Butyrivibrio_proteoclasticus
R_root;K__Bacteria;P__Firmicutes;C__Clostridia;O__Clostridiales;F__Lachnospiraceae;G__Butyrivibrio;S__Butyrivibrio_sp._AE2015
R_root;K__Bacteria;P__Firmicutes;C__Clostridia;O__Clostridiales;F__Lachnospiraceae;G__Butyrivibrio;S__Butyrivibrio_sp._CAG:318
R_root;K__Bacteria;P__Firmicutes;C__Clostridia;O__Clostridiales;F__Lachnospiraceae;G__Butyrivibrio;S__Butyrivibrio_sp._INlla16
R_root;K__Bacteria;P__Firmicutes;C__Clostridia;O__Clostridiales;F__Lachnospiraceae;G__Butyrivibrio;S__Butyrivibrio_sp._MC2013
R_root;K__Bacteria;P__Firmicutes;C__Clostridia;O__Clostridiales;F__Lachnospiraceae;G__Butyrivibrio;S__Butyrivibrio_sp._VCB2001
R_root;K__Bacteria;P__Firmicutes;C__Clostridia;O__Clostridiales;F__Lachnospiraceae;G__Butyrivibrio;S__Butyrivibrio_sp._WCD3002
R_root;K__Bacteria;P__Firmicutes;C__Clostridia;O__Clostridiales;F__Lachnospiraceae;G__Butyrivibrio;S__undef
R_root;K__Bacteria;P__Firmicutes;C__Clostridia;O__Clostridiales;F__Lachnospiraceae;G__Catonella;S__Catonella_morbi
R_root;K__Bacteria;P__Firmicutes;C__Clostridia;O__Clostridiales;F__Lachnospiraceae;G__Cellulosilyticum;S__Cellulosilyticum_lentocellum
R_root;K__Bacteria;P__Firmicutes;C__Clostridia;O__Clostridiales;F__Lachnospiraceae;G__Coprococcus;S__Coprococcus_eutactus
R_root;K__Bacteria;P__Firmicutes;C__Clostridia;O__Clostridiales;F__Lachnospiraceae;G__Coprococcus;S__Coprococcus_sp._CAG:131-related_45_246
R_root;K__Bacteria;P__Firmicutes;C__Clostridia;O__Clostridiales;F__Lachnospiraceae;G__Coprococcus;S__uncultured_Coprococcus_sp.
R_root;K__Bacteria;P__Firmicutes;C__Clostridia;O__Clostridiales;F__Lachnospiraceae;G__Coprococcus;S__undef
R_root;K__Bacteria;P__Firmicutes;C__Clostridia;O__Clostridiales;F__Lachnospiraceae;G__Dorea;S__Dorea_formicigenerans_CAG:28
R_root;K__Bacteria;P__Firmicutes;C__Clostridia;O__Clostridiales;F__Lachnospiraceae;G__Dorea;S__Dorea_sp._CAG:105
R_root;K__Bacteria;P__Firmicutes;C__Clostridia;O__Clostridiales;F__Lachnospiraceae;G__Johnsonella;S__Johnsonella_ignava
R_root;K__Bacteria;P__Firmicutes;C__Clostridia;O__Clostridiales;F__Lachnospiraceae;G__Lachnoanaerobaculum;S__Lachnoanaerobaculum_sp._OBRC5-5
R_root;K__Bacteria;P__Firmicutes;C__Clostridia;O__Clostridiales;F__Lachnospiraceae;G__Lachnoanaerobaculum;S__undef
R_root;K__Bacteria;P__Firmicutes;C__Clostridia;O__Clostridiales;F__Lachnospiraceae;G__Lachnobacterium;S__Lachnobacterium_bovis
R_root;K__Bacteria;P__Firmicutes;C__Clostridia;O__Clostridiales;F__Lachnospiraceae;G__Lachnoclostridium;S__Lachnoclostridium_phytofermentans
R_root;K__Bacteria;P__Firmicutes;C__Clostridia;O__Clostridiales;F__Lachnospiraceae;G__Lachnoclostridium;S__Lachnoclostridium_sp._An131
R_root;K__Bacteria;P__Firmicutes;C__Clostridia;O__Clostridiales;F__Lachnospiraceae;G__Lachnoclostridium;S__Lachnoclostridium_sp._An138
R_root;K__Bacteria;P__Firmicutes;C__Clostridia;O__Clostridiales;F__Lachnospiraceae;G__Lachnoclostridium;S__Lachnoclostridium_sp._An14
R_root;K__Bacteria;P__Firmicutes;C__Clostridia;O__Clostridiales;F__Lachnospiraceae;G__Lachnoclostridium;S__Lachnoclostridium_sp._An196
R_root;K__Bacteria;P__Firmicutes;C__Clostridia;O__Clostridiales;F__Lachnospiraceae;G__Lachnoclostridium;S__[Clostridium]_aminophilum
R_root;K__Bacteria;P__Firmicutes;C__Clostridia;O__Clostridiales;F__Lachnospiraceae;G__Lachnoclostridium;S__[Clostridium]_fimetarium
R_root;K__Bacteria;P__Firmicutes;C__Clostridia;O__Clostridiales;F__Lachnospiraceae;G__Lachnoclostridium;S__[Clostridium]_indolis
R_root;K__Bacteria;P__Firmicutes;C__Clostridia;O__Clostridiales;F__Lachnospiraceae;G__Lachnoclostridium;S__[Clostridium]_polysaccharolyticum
R_root;K__Bacteria;P__Firmicutes;C__Clostridia;O__Clostridiales;F__Lachnospiraceae;G__Lachnoclostridium;S__[Clostridium]_saccharolyticum
R_root;K__Bacteria;P__Firmicutes;C__Clostridia;O__Clostridiales;F__Lachnospiraceae;G__Lachnoclostridium;S__[Desulfotomaculum]_guttoideum
R_root;K__Bacteria;P__Firmicutes;C__Clostridia;O__Clostridiales;F__Lachnospiraceae;G__Lachnospira;S__Lachnospira_multipara
R_root;K__Bacteria;P__Firmicutes;C__Clostridia;O__Clostridiales;F__Lachnospiraceae;G__Lachnospira;S__Lachnospira_pectinoschiza
R_root;K__Bacteria;P__Firmicutes;C__Clostridia;O__Clostridiales;F__Lachnospiraceae;G__Lachnospira;S__uncultured_Lachnospira_sp.
R_root;K__Bacteria;P__Firmicutes;C__Clostridia;O__Clostridiales;F__Lachnospiraceae;G__Lachnospira;S__undef
R_root;K__Bacteria;P__Firmicutes;C__Clostridia;O__Clostridiales;F__Lachnospiraceae;G__Oribacterium;S__Oribacterium_sinus
R_root;K__Bacteria;P__Firmicutes;C__Clostridia;O__Clostridiales;F__Lachnospiraceae;G__Oribacterium;S__Oribacterium_sp._C9
R_root;K__Bacteria;P__Firmicutes;C__Clostridia;O__Clostridiales;F__Lachnospiraceae;G__Oribacterium;S__Oribacterium_sp._P6A1
R_root;K__Bacteria;P__Firmicutes;C__Clostridia;O__Clostridiales;F__Lachnospiraceae;G__Oribacterium;S__Oribacterium_sp._WCC10
R_root;K__Bacteria;P__Firmicutes;C__Clostridia;O__Clostridiales;F__Lachnospiraceae;G__Oribacterium;S__Oribacterium_sp._oral_taxon_078
R_root;K__Bacteria;P__Firmicutes;C__Clostridia;O__Clostridiales;F__Lachnospiraceae;G__Oribacterium;S__undef
R_root;K__Bacteria;P__Firmicutes;C__Clostridia;O__Clostridiales;F__Lachnospiraceae;G__Pseudobutyrivibrio;S__Pseudobutyrivibrio_ruminis
R_root;K__Bacteria;P__Firmicutes;C__Clostridia;O__Clostridiales;F__Lachnospiraceae;G__Pseudobutyrivibrio;S__Pseudobutyrivibrio_sp._OR37
R_root;K__Bacteria;P__Firmicutes;C__Clostridia;O__Clostridiales;F__Lachnospiraceae;G__Pseudobutyrivibrio;S__undef
R_root;K__Bacteria;P__Firmicutes;C__Clostridia;O__Clostridiales;F__Lachnospiraceae;G__Robinsoniella;S__undef
R_root;K__Bacteria;P__Firmicutes;C__Clostridia;O__Clostridiales;F__Lachnospiraceae;G__Roseburia;S__Roseburia_faecis
R_root;K__Bacteria;P__Firmicutes;C__Clostridia;O__Clostridiales;F__Lachnospiraceae;G__Roseburia;S__Roseburia_hominis
R_root;K__Bacteria;P__Firmicutes;C__Clostridia;O__Clostridiales;F__Lachnospiraceae;G__Roseburia;S__Roseburia_intestinalis_CAG:13
R_root;K__Bacteria;P__Firmicutes;C__Clostridia;O__Clostridiales;F__Lachnospiraceae;G__Roseburia;S__Roseburia_inulinivorans
R_root;K__Bacteria;P__Firmicutes;C__Clostridia;O__Clostridiales;F__Lachnospiraceae;G__Roseburia;S__Roseburia_inulinivorans_CAG:15
R_root;K__Bacteria;P__Firmicutes;C__Clostridia;O__Clostridiales;F__Lachnospiraceae;G__Roseburia;S__Roseburia_sp._40_7
R_root;K__Bacteria;P__Firmicutes;C__Clostridia;O__Clostridiales;F__Lachnospiraceae;G__Roseburia;S__Roseburia_sp._499
R_root;K__Bacteria;P__Firmicutes;C__Clostridia;O__Clostridiales;F__Lachnospiraceae;G__Roseburia;S__Roseburia_sp._831b
R_root;K__Bacteria;P__Firmicutes;C__Clostridia;O__Clostridiales;F__Lachnospiraceae;G__Roseburia;S__Roseburia_sp._CAG:100
R_root;K__Bacteria;P__Firmicutes;C__Clostridia;O__Clostridiales;F__Lachnospiraceae;G__Roseburia;S__Roseburia_sp._CAG:10041_57
R_root;K__Bacteria;P__Firmicutes;C__Clostridia;O__Clostridiales;F__Lachnospiraceae;G__Roseburia;S__Roseburia_sp._CAG:18
R_root;K__Bacteria;P__Firmicutes;C__Clostridia;O__Clostridiales;F__Lachnospiraceae;G__Roseburia;S__Roseburia_sp._CAG:182
R_root;K__Bacteria;P__Firmicutes;C__Clostridia;O__Clostridiales;F__Lachnospiraceae;G__Roseburia;S__Roseburia_sp._CAG:18_43_25
R_root;K__Bacteria;P__Firmicutes;C__Clostridia;O__Clostridiales;F__Lachnospiraceae;G__Roseburia;S__Roseburia_sp._CAG:197
R_root;K__Bacteria;P__Firmicutes;C__Clostridia;O__Clostridiales;F__Lachnospiraceae;G__Roseburia;S__Roseburia_sp._CAG:197_41_10
R_root;K__Bacteria;P__Firmicutes;C__Clostridia;O__Clostridiales;F__Lachnospiraceae;G__Roseburia;S__Roseburia_sp._CAG:303
R_root;K__Bacteria;P__Firmicutes;C__Clostridia;O__Clostridiales;F__Lachnospiraceae;G__Roseburia;S__Roseburia_sp._CAG:309
R_root;K__Bacteria;P__Firmicutes;C__Clostridia;O__Clostridiales;F__Lachnospiraceae;G__Roseburia;S__Roseburia_sp._CAG:380
R_root;K__Bacteria;P__Firmicutes;C__Clostridia;O__Clostridiales;F__Lachnospiraceae;G__Roseburia;S__Roseburia_sp._CAG:45
R_root;K__Bacteria;P__Firmicutes;C__Clostridia;O__Clostridiales;F__Lachnospiraceae;G__Roseburia;S__Roseburia_sp._CAG:471
R_root;K__Bacteria;P__Firmicutes;C__Clostridia;O__Clostridiales;F__Lachnospiraceae;G__Roseburia;S__undef
R_root;K__Bacteria;P__Firmicutes;C__Clostridia;O__Clostridiales;F__Lachnospiraceae;G__Shuttleworthia;S__Shuttleworthia_sp._MSX8B
R_root;K__Bacteria;P__Firmicutes;C__Clostridia;O__Clostridiales;F__Lachnospiraceae;G__Stomatobaculum;S__Stomatobaculum_longum
R_root;K__Bacteria;P__Firmicutes;C__Clostridia;O__Clostridiales;F__Lachnospiraceae;G__Tyzzerella;S__[Clostridium]_propionicum
R_root;K__Bacteria;P__Firmicutes;C__Clostridia;O__Clostridiales;F__Lachnospiraceae;G__Tyzzerella;S__undef
R_root;K__Bacteria;P__Firmicutes;C__Clostridia;O__Clostridiales;F__Lachnospiraceae;G__undef;S__Lachnospiraceae_bacterium_10-1
R_root;K__Bacteria;P__Firmicutes;C__Clostridia;O__Clostridiales;F__Lachnospiraceae;G__undef;S__Lachnospiraceae_bacterium_3-2
R_root;K__Bacteria;P__Firmicutes;C__Clostridia;O__Clostridiales;F__Lachnospiraceae;G__undef;S__Lachnospiraceae_bacterium_5_1_63FAA
R_root;K__Bacteria;P__Firmicutes;C__Clostridia;O__Clostridiales;F__Lachnospiraceae;G__undef;S__Lachnospiraceae_bacterium_A2
R_root;K__Bacteria;P__Firmicutes;C__Clostridia;O__Clostridiales;F__Lachnospiraceae;G__undef;S__Lachnospiraceae_bacterium_A4
R_root;K__Bacteria;P__Firmicutes;C__Clostridia;O__Clostridiales;F__Lachnospiraceae;G__undef;S__Lachnospiraceae_bacterium_AC3007
R_root;K__Bacteria;P__Firmicutes;C__Clostridia;O__Clostridiales;F__Lachnospiraceae;G__undef;S__Lachnospiraceae_bacterium_G11
R_root;K__Bacteria;P__Firmicutes;C__Clostridia;O__Clostridiales;F__Lachnospiraceae;G__undef;S__Lachnospiraceae_bacterium_JC7
R_root;K__Bacteria;P__Firmicutes;C__Clostridia;O__Clostridiales;F__Lachnospiraceae;G__undef;S__Lachnospiraceae_bacterium_KH1T2
R_root;K__Bacteria;P__Firmicutes;C__Clostridia;O__Clostridiales;F__Lachnospiraceae;G__undef;S__Lachnospiraceae_bacterium_NK3A20
R_root;K__Bacteria;P__Firmicutes;C__Clostridia;O__Clostridiales;F__Lachnospiraceae;G__undef;S__Lachnospiraceae_bacterium_RM5
R_root;K__Bacteria;P__Firmicutes;C__Clostridia;O__Clostridiales;F__Lachnospiraceae;G__undef;S__Lachnospiraceae_bacterium_TF01-11
R_root;K__Bacteria;P__Firmicutes;C__Clostridia;O__Clostridiales;F__Lachnospiraceae;G__undef;S__Lachnospiraceae_bacterium_XBB1006
R_root;K__Bacteria;P__Firmicutes;C__Clostridia;O__Clostridiales;F__Lachnospiraceae;G__undef;S__Lachnospiraceae_bacterium_YSD2013
R_root;K__Bacteria;P__Firmicutes;C__Clostridia;O__Clostridiales;F__Lachnospiraceae;G__undef;S__[Eubacterium]_rectale
R_root;K__Bacteria;P__Firmicutes;C__Clostridia;O__Clostridiales;F__Oscillospiraceae;G__Oscillibacter;S__Oscillibacter_ruminantium
R_root;K__Bacteria;P__Firmicutes;C__Clostridia;O__Clostridiales;F__Oscillospiraceae;G__Oscillibacter;S__Oscillibacter_sp._1-3
R_root;K__Bacteria;P__Firmicutes;C__Clostridia;O__Clostridiales;F__Oscillospiraceae;G__Oscillibacter;S__Oscillibacter_sp._57_20
R_root;K__Bacteria;P__Firmicutes;C__Clostridia;O__Clostridiales;F__Oscillospiraceae;G__Oscillibacter;S__Oscillibacter_sp._CAG:155
R_root;K__Bacteria;P__Firmicutes;C__Clostridia;O__Clostridiales;F__Oscillospiraceae;G__Oscillibacter;S__Oscillibacter_sp._CAG:241
R_root;K__Bacteria;P__Firmicutes;C__Clostridia;O__Clostridiales;F__Oscillospiraceae;G__Oscillibacter;S__Oscillibacter_sp._ER4
R_root;K__Bacteria;P__Firmicutes;C__Clostridia;O__Clostridiales;F__Oscillospiraceae;G__Oscillibacter;S__Oscillibacter_sp._KLE_1728
R_root;K__Bacteria;P__Firmicutes;C__Clostridia;O__Clostridiales;F__Oscillospiraceae;G__Oscillibacter;S__Oscillibacter_sp._KLE_1745
R_root;K__Bacteria;P__Firmicutes;C__Clostridia;O__Clostridiales;F__Oscillospiraceae;G__Oscillibacter;S__Oscillibacter_sp._PC13
R_root;K__Bacteria;P__Firmicutes;C__Clostridia;O__Clostridiales;F__Oscillospiraceae;G__Oscillibacter;S__Oscillibacter_valericigenes
R_root;K__Bacteria;P__Firmicutes;C__Clostridia;O__Clostridiales;F__Oscillospiraceae;G__Oscillibacter;S__uncultured_Oscillibacter_sp.
R_root;K__Bacteria;P__Firmicutes;C__Clostridia;O__Clostridiales;F__Oscillospiraceae;G__Oscillibacter;S__undef
R_root;K__Bacteria;P__Firmicutes;C__Clostridia;O__Clostridiales;F__Oscillospiraceae;G__undef;S__Oscillospiraceae_bacterium_VE202-24
R_root;K__Bacteria;P__Firmicutes;C__Clostridia;O__Clostridiales;F__Oscillospiraceae;G__undef;S__undef
R_root;K__Bacteria;P__Firmicutes;C__Clostridia;O__Clostridiales;F__Peptococcaceae;G__Desulfitobacterium;S__Desulfitobacterium_hafniense
R_root;K__Bacteria;P__Firmicutes;C__Clostridia;O__Clostridiales;F__Peptococcaceae;G__Desulfosporosinus;S__Desulfosporosinus_orientis
R_root;K__Bacteria;P__Firmicutes;C__Clostridia;O__Clostridiales;F__Peptococcaceae;G__Desulfosporosinus;S__Desulfosporosinus_youngiae
R_root;K__Bacteria;P__Firmicutes;C__Clostridia;O__Clostridiales;F__Peptococcaceae;G__Desulfosporosinus;S__undef
R_root;K__Bacteria;P__Firmicutes;C__Clostridia;O__Clostridiales;F__Peptococcaceae;G__Desulfotomaculum;S__Desulfotomaculum_alkaliphilum
R_root;K__Bacteria;P__Firmicutes;C__Clostridia;O__Clostridiales;F__Peptococcaceae;G__undef;S__Peptococcaceae_bacterium_CEB3
R_root;K__Bacteria;P__Firmicutes;C__Clostridia;O__Clostridiales;F__Peptococcaceae;G__undef;S__undef
R_root;K__Bacteria;P__Firmicutes;C__Clostridia;O__Clostridiales;F__Peptostreptococcaceae;G__Intestinibacter;S__Intestinibacter_bartlettii
R_root;K__Bacteria;P__Firmicutes;C__Clostridia;O__Clostridiales;F__Peptostreptococcaceae;G__Paeniclostridium;S__Paeniclostridium_sordellii
R_root;K__Bacteria;P__Firmicutes;C__Clostridia;O__Clostridiales;F__Ruminococcaceae;G__Acetanaerobacterium;S__Acetanaerobacterium_elongatum
R_root;K__Bacteria;P__Firmicutes;C__Clostridia;O__Clostridiales;F__Ruminococcaceae;G__Acetivibrio;S__Acetivibrio_ethanolgignens
R_root;K__Bacteria;P__Firmicutes;C__Clostridia;O__Clostridiales;F__Ruminococcaceae;G__Anaeromassilibacillus;S__Anaeromassilibacillus_senegalensis
R_root;K__Bacteria;P__Firmicutes;C__Clostridia;O__Clostridiales;F__Ruminococcaceae;G__Anaeromassilibacillus;S__Anaeromassilibacillus_sp._An172
R_root;K__Bacteria;P__Firmicutes;C__Clostridia;O__Clostridiales;F__Ruminococcaceae;G__Anaeromassilibacillus;S__Anaeromassilibacillus_sp._An200
R_root;K__Bacteria;P__Firmicutes;C__Clostridia;O__Clostridiales;F__Ruminococcaceae;G__Anaeromassilibacillus;S__Anaeromassilibacillus_sp._An250
R_root;K__Bacteria;P__Firmicutes;C__Clostridia;O__Clostridiales;F__Ruminococcaceae;G__Anaeromassilibacillus;S__Anaeromassilibacillus_sp._Marseille-P3371
R_root;K__Bacteria;P__Firmicutes;C__Clostridia;O__Clostridiales;F__Ruminococcaceae;G__Anaerotruncus;S__Anaerotruncus_rubiinfantis
R_root;K__Bacteria;P__Firmicutes;C__Clostridia;O__Clostridiales;F__Ruminococcaceae;G__Anaerotruncus;S__Anaerotruncus_sp._CAG:390
R_root;K__Bacteria;P__Firmicutes;C__Clostridia;O__Clostridiales;F__Ruminococcaceae;G__Anaerotruncus;S__Anaerotruncus_sp._CAG:528
R_root;K__Bacteria;P__Firmicutes;C__Clostridia;O__Clostridiales;F__Ruminococcaceae;G__Anaerotruncus;S__Anaerotruncus_sp._G3(2012)
R_root;K__Bacteria;P__Firmicutes;C__Clostridia;O__Clostridiales;F__Ruminococcaceae;G__Anaerotruncus;S__undef
R_root;K__Bacteria;P__Firmicutes;C__Clostridia;O__Clostridiales;F__Ruminococcaceae;G__Angelakisella;S__Angelakisella_massiliensis
R_root;K__Bacteria;P__Firmicutes;C__Clostridia;O__Clostridiales;F__Ruminococcaceae;G__Bittarella;S__Bittarella_massiliensis
R_root;K__Bacteria;P__Firmicutes;C__Clostridia;O__Clostridiales;F__Ruminococcaceae;G__Drancourtella;S__Drancourtella_sp._An57
R_root;K__Bacteria;P__Firmicutes;C__Clostridia;O__Clostridiales;F__Ruminococcaceae;G__Drancourtella;S__undef
R_root;K__Bacteria;P__Firmicutes;C__Clostridia;O__Clostridiales;F__Ruminococcaceae;G__Faecalibacterium;S__Faecalibacterium_sp._An122
R_root;K__Bacteria;P__Firmicutes;C__Clostridia;O__Clostridiales;F__Ruminococcaceae;G__Faecalibacterium;S__Faecalibacterium_sp._An192
R_root;K__Bacteria;P__Firmicutes;C__Clostridia;O__Clostridiales;F__Ruminococcaceae;G__Faecalibacterium;S__Faecalibacterium_sp._An77
R_root;K__Bacteria;P__Firmicutes;C__Clostridia;O__Clostridiales;F__Ruminococcaceae;G__Gemmiger;S__Gemmiger_sp._An194
R_root;K__Bacteria;P__Firmicutes;C__Clostridia;O__Clostridiales;F__Ruminococcaceae;G__Gemmiger;S__Gemmiger_sp._An50
R_root;K__Bacteria;P__Firmicutes;C__Clostridia;O__Clostridiales;F__Ruminococcaceae;G__Gemmiger;S__Gemmiger_sp._An87
R_root;K__Bacteria;P__Firmicutes;C__Clostridia;O__Clostridiales;F__Ruminococcaceae;G__Hydrogenoanaerobacterium;S__Hydrogenoanaerobacterium_saccharovorans
R_root;K__Bacteria;P__Firmicutes;C__Clostridia;O__Clostridiales;F__Ruminococcaceae;G__Neglecta;S__Neglecta_timonensis
R_root;K__Bacteria;P__Firmicutes;C__Clostridia;O__Clostridiales;F__Ruminococcaceae;G__Phocea;S__Phocea_massiliensis
R_root;K__Bacteria;P__Firmicutes;C__Clostridia;O__Clostridiales;F__Ruminococcaceae;G__Provencibacterium;S__Provencibacterium_massiliense
R_root;K__Bacteria;P__Firmicutes;C__Clostridia;O__Clostridiales;F__Ruminococcaceae;G__Ruminiclostridium;S__[Clostridium]_hungatei
R_root;K__Bacteria;P__Firmicutes;C__Clostridia;O__Clostridiales;F__Ruminococcaceae;G__Ruminiclostridium;S__[Clostridium]_leptum
R_root;K__Bacteria;P__Firmicutes;C__Clostridia;O__Clostridiales;F__Ruminococcaceae;G__Ruminiclostridium;S__[Clostridium]_papyrosolvens
R_root;K__Bacteria;P__Firmicutes;C__Clostridia;O__Clostridiales;F__Ruminococcaceae;G__Ruminiclostridium;S__[Clostridium]_sporosphaeroides
R_root;K__Bacteria;P__Firmicutes;C__Clostridia;O__Clostridiales;F__Ruminococcaceae;G__Ruminiclostridium;S__[Clostridium]_stercorarium
R_root;K__Bacteria;P__Firmicutes;C__Clostridia;O__Clostridiales;F__Ruminococcaceae;G__Ruminiclostridium;S__[Clostridium]_viride
R_root;K__Bacteria;P__Firmicutes;C__Clostridia;O__Clostridiales;F__Ruminococcaceae;G__Ruminococcus;S__Ruminococcus_albus
R_root;K__Bacteria;P__Firmicutes;C__Clostridia;O__Clostridiales;F__Ruminococcaceae;G__Ruminococcus;S__Ruminococcus_bicirculans
R_root;K__Bacteria;P__Firmicutes;C__Clostridia;O__Clostridiales;F__Ruminococcaceae;G__Ruminococcus;S__Ruminococcus_bromii
R_root;K__Bacteria;P__Firmicutes;C__Clostridia;O__Clostridiales;F__Ruminococcaceae;G__Ruminococcus;S__Ruminococcus_callidus
R_root;K__Bacteria;P__Firmicutes;C__Clostridia;O__Clostridiales;F__Ruminococcaceae;G__Ruminococcus;S__Ruminococcus_champanellensis
R_root;K__Bacteria;P__Firmicutes;C__Clostridia;O__Clostridiales;F__Ruminococcaceae;G__Ruminococcus;S__Ruminococcus_faecis
R_root;K__Bacteria;P__Firmicutes;C__Clostridia;O__Clostridiales;F__Ruminococcaceae;G__Ruminococcus;S__Ruminococcus_flavefaciens
R_root;K__Bacteria;P__Firmicutes;C__Clostridia;O__Clostridiales;F__Ruminococcaceae;G__Ruminococcus;S__Ruminococcus_gnavus_CAG:126
R_root;K__Bacteria;P__Firmicutes;C__Clostridia;O__Clostridiales;F__Ruminococcaceae;G__Ruminococcus;S__Ruminococcus_lactaris
R_root;K__Bacteria;P__Firmicutes;C__Clostridia;O__Clostridiales;F__Ruminococcaceae;G__Ruminococcus;S__Ruminococcus_sp._37_24
R_root;K__Bacteria;P__Firmicutes;C__Clostridia;O__Clostridiales;F__Ruminococcaceae;G__Ruminococcus;S__Ruminococcus_sp._CAG:108
R_root;K__Bacteria;P__Firmicutes;C__Clostridia;O__Clostridiales;F__Ruminococcaceae;G__Ruminococcus;S__Ruminococcus_sp._CAG:108-related_41_35
R_root;K__Bacteria;P__Firmicutes;C__Clostridia;O__Clostridiales;F__Ruminococcaceae;G__Ruminococcus;S__Ruminococcus_sp._CAG:254
R_root;K__Bacteria;P__Firmicutes;C__Clostridia;O__Clostridiales;F__Ruminococcaceae;G__Ruminococcus;S__Ruminococcus_sp._CAG:330
R_root;K__Bacteria;P__Firmicutes;C__Clostridia;O__Clostridiales;F__Ruminococcaceae;G__Ruminococcus;S__Ruminococcus_sp._CAG:382
R_root;K__Bacteria;P__Firmicutes;C__Clostridia;O__Clostridiales;F__Ruminococcaceae;G__Ruminococcus;S__Ruminococcus_sp._CAG:403
R_root;K__Bacteria;P__Firmicutes;C__Clostridia;O__Clostridiales;F__Ruminococcaceae;G__Ruminococcus;S__Ruminococcus_sp._CAG:57
R_root;K__Bacteria;P__Firmicutes;C__Clostridia;O__Clostridiales;F__Ruminococcaceae;G__Ruminococcus;S__Ruminococcus_sp._CAG:579
R_root;K__Bacteria;P__Firmicutes;C__Clostridia;O__Clostridiales;F__Ruminococcaceae;G__Ruminococcus;S__Ruminococcus_sp._CAG:624
R_root;K__Bacteria;P__Firmicutes;C__Clostridia;O__Clostridiales;F__Ruminococcaceae;G__Ruminococcus;S__Ruminococcus_sp._CAG:724
R_root;K__Bacteria;P__Firmicutes;C__Clostridia;O__Clostridiales;F__Ruminococcaceae;G__Ruminococcus;S__Ruminococcus_sp._CAG:9-related_41_34
R_root;K__Bacteria;P__Firmicutes;C__Clostridia;O__Clostridiales;F__Ruminococcaceae;G__Ruminococcus;S__Ruminococcus_sp._FC2018
R_root;K__Bacteria;P__Firmicutes;C__Clostridia;O__Clostridiales;F__Ruminococcaceae;G__Ruminococcus;S__Ruminococcus_sp._NK3A76
R_root;K__Bacteria;P__Firmicutes;C__Clostridia;O__Clostridiales;F__Ruminococcaceae;G__Ruminococcus;S__Ruminococcus_sp._SR1/5
R_root;K__Bacteria;P__Firmicutes;C__Clostridia;O__Clostridiales;F__Ruminococcaceae;G__Ruminococcus;S__Ruminococcus_sp._YE71
R_root;K__Bacteria;P__Firmicutes;C__Clostridia;O__Clostridiales;F__Ruminococcaceae;G__Ruminococcus;S__uncultured_Ruminococcus_sp.
R_root;K__Bacteria;P__Firmicutes;C__Clostridia;O__Clostridiales;F__Ruminococcaceae;G__Ruminococcus;S__undef
R_root;K__Bacteria;P__Firmicutes;C__Clostridia;O__Clostridiales;F__Ruminococcaceae;G__Sporobacter;S__Sporobacter_termitidis
R_root;K__Bacteria;P__Firmicutes;C__Clostridia;O__Clostridiales;F__Ruminococcaceae;G__undef;S__Ruminococcaceae_bacterium_CPB6
R_root;K__Bacteria;P__Firmicutes;C__Clostridia;O__Clostridiales;F__Ruminococcaceae;G__undef;S__Ruminococcaceae_bacterium_D16
R_root;K__Bacteria;P__Firmicutes;C__Clostridia;O__Clostridiales;F__Ruminococcaceae;G__undef;S__Ruminococcaceae_bacterium_D5
R_root;K__Bacteria;P__Firmicutes;C__Clostridia;O__Clostridiales;F__Ruminococcaceae;G__undef;S__Ruminococcaceae_bacterium_FB2012
R_root;K__Bacteria;P__Firmicutes;C__Clostridia;O__Clostridiales;F__Ruminococcaceae;G__undef;S__Ruminococcaceae_bacterium_Marseille-P2935
R_root;K__Bacteria;P__Firmicutes;C__Clostridia;O__Clostridiales;F__Ruminococcaceae;G__undef;S__Ruminococcaceae_bacterium_P7
R_root;K__Bacteria;P__Firmicutes;C__Clostridia;O__Clostridiales;F__Ruminococcaceae;G__undef;S__Ruminococcaceae_bacterium_YAD3003
R_root;K__Bacteria;P__Firmicutes;C__Clostridia;O__Clostridiales;F__Ruminococcaceae;G__undef;S__Ruminococcaceae_bacterium_YRB3002
R_root;K__Bacteria;P__Firmicutes;C__Clostridia;O__Clostridiales;F__undef;G__Flavonifractor;S__Flavonifractor_sp._An10
R_root;K__Bacteria;P__Firmicutes;C__Clostridia;O__Clostridiales;F__undef;G__Flavonifractor;S__Flavonifractor_sp._An100
R_root;K__Bacteria;P__Firmicutes;C__Clostridia;O__Clostridiales;F__undef;G__Flavonifractor;S__Flavonifractor_sp._An112
R_root;K__Bacteria;P__Firmicutes;C__Clostridia;O__Clostridiales;F__undef;G__Flavonifractor;S__Flavonifractor_sp._An135
R_root;K__Bacteria;P__Firmicutes;C__Clostridia;O__Clostridiales;F__undef;G__Flavonifractor;S__Flavonifractor_sp._An306
R_root;K__Bacteria;P__Firmicutes;C__Clostridia;O__Clostridiales;F__undef;G__Flavonifractor;S__Flavonifractor_sp._An4
R_root;K__Bacteria;P__Firmicutes;C__Clostridia;O__Clostridiales;F__undef;G__Flavonifractor;S__Flavonifractor_sp._An52
R_root;K__Bacteria;P__Firmicutes;C__Clostridia;O__Clostridiales;F__undef;G__Flavonifractor;S__Flavonifractor_sp._An82
R_root;K__Bacteria;P__Firmicutes;C__Clostridia;O__Clostridiales;F__undef;G__Flavonifractor;S__Flavonifractor_sp._An9
R_root;K__Bacteria;P__Firmicutes;C__Clostridia;O__Clostridiales;F__undef;G__Flavonifractor;S__Flavonifractor_sp._An91
R_root;K__Bacteria;P__Firmicutes;C__Clostridia;O__Clostridiales;F__undef;G__Flavonifractor;S__Flavonifractor_sp._An92
R_root;K__Bacteria;P__Firmicutes;C__Clostridia;O__Clostridiales;F__undef;G__Flavonifractor;S__undef
R_root;K__Bacteria;P__Firmicutes;C__Clostridia;O__Clostridiales;F__undef;G__Intestinimonas;S__Intestinimonas_butyriciproducens
R_root;K__Bacteria;P__Firmicutes;C__Clostridia;O__Clostridiales;F__undef;G__Intestinimonas;S__Intestinimonas_massiliensis
R_root;K__Bacteria;P__Firmicutes;C__Clostridia;O__Clostridiales;F__undef;G__Proteiniborus;S__Proteiniborus_sp._DW1
R_root;K__Bacteria;P__Firmicutes;C__Clostridia;O__Clostridiales;F__undef;G__Pseudoflavonifractor;S__Pseudoflavonifractor_capillosus
R_root;K__Bacteria;P__Firmicutes;C__Clostridia;O__Clostridiales;F__undef;G__Pseudoflavonifractor;S__Pseudoflavonifractor_sp._An176
R_root;K__Bacteria;P__Firmicutes;C__Clostridia;O__Clostridiales;F__undef;G__Pseudoflavonifractor;S__Pseudoflavonifractor_sp._An184
R_root;K__Bacteria;P__Firmicutes;C__Clostridia;O__Clostridiales;F__undef;G__Pseudoflavonifractor;S__Pseudoflavonifractor_sp._An187
R_root;K__Bacteria;P__Firmicutes;C__Clostridia;O__Clostridiales;F__undef;G__Pseudoflavonifractor;S__Pseudoflavonifractor_sp._An44
R_root;K__Bacteria;P__Firmicutes;C__Clostridia;O__Clostridiales;F__undef;G__Pseudoflavonifractor;S__Pseudoflavonifractor_sp._An85
R_root;K__Bacteria;P__Firmicutes;C__Clostridia;O__Clostridiales;F__undef;G__Pseudoflavonifractor;S__Pseudoflavonifractor_sp._Marseille-P3106
R_root;K__Bacteria;P__Firmicutes;C__Clostridia;O__Clostridiales;F__undef;G__Pseudoflavonifractor;S__undef
R_root;K__Bacteria;P__Firmicutes;C__Clostridia;O__Clostridiales;F__undef;G__undef;S__Clostridiales_bacterium
R_root;K__Bacteria;P__Firmicutes;C__Clostridia;O__Clostridiales;F__undef;G__undef;S__Clostridiales_bacterium_36_14
R_root;K__Bacteria;P__Firmicutes;C__Clostridia;O__Clostridiales;F__undef;G__undef;S__Clostridiales_bacterium_41_12_two_minus
R_root;K__Bacteria;P__Firmicutes;C__Clostridia;O__Clostridiales;F__undef;G__undef;S__Clostridiales_bacterium_42_27
R_root;K__Bacteria;P__Firmicutes;C__Clostridia;O__Clostridiales;F__undef;G__undef;S__Clostridiales_bacterium_45_37
R_root;K__Bacteria;P__Firmicutes;C__Clostridia;O__Clostridiales;F__undef;G__undef;S__Clostridiales_bacterium_52_15
R_root;K__Bacteria;P__Firmicutes;C__Clostridia;O__Clostridiales;F__undef;G__undef;S__Clostridiales_bacterium_59_14
R_root;K__Bacteria;P__Firmicutes;C__Clostridia;O__Clostridiales;F__undef;G__undef;S__Clostridiales_bacterium_CHKCI001
R_root;K__Bacteria;P__Firmicutes;C__Clostridia;O__Clostridiales;F__undef;G__undef;S__Clostridiales_bacterium_DRI-13
R_root;K__Bacteria;P__Firmicutes;C__Clostridia;O__Clostridiales;F__undef;G__undef;S__Clostridiales_bacterium_KLE1615
R_root;K__Bacteria;P__Firmicutes;C__Clostridia;O__Clostridiales;F__undef;G__undef;S__Clostridiales_bacterium_NK3B98
R_root;K__Bacteria;P__Firmicutes;C__Clostridia;O__Clostridiales;F__undef;G__undef;S__Clostridiales_bacterium_Nov_37_41
R_root;K__Bacteria;P__Firmicutes;C__Clostridia;O__Clostridiales;F__undef;G__undef;S__Clostridiales_bacterium_VE202-21
R_root;K__Bacteria;P__Firmicutes;C__Clostridia;O__Clostridiales;F__undef;G__undef;S__[Bacteroides]_pectinophilus
R_root;K__Bacteria;P__Firmicutes;C__Clostridia;O__Clostridiales;F__undef;G__undef;S__uncultured_Clostridiales_bacterium
R_root;K__Bacteria;P__Firmicutes;C__Erysipelotrichia;O__Erysipelotrichales;F__Erysipelotrichaceae;G__Coprobacillus;S__Coprobacillus_sp._3_3_56FAA
R_root;K__Bacteria;P__Firmicutes;C__Erysipelotrichia;O__Erysipelotrichales;F__Erysipelotrichaceae;G__Erysipelatoclostridium;S__Erysipelatoclostridium_ramosum
R_root;K__Bacteria;P__Firmicutes;C__Erysipelotrichia;O__Erysipelotrichales;F__Erysipelotrichaceae;G__Holdemanella;S__Holdemanella_biformis
R_root;K__Bacteria;P__Firmicutes;C__Erysipelotrichia;O__Erysipelotrichales;F__Erysipelotrichaceae;G__Holdemania;S__Holdemania_massiliensis
R_root;K__Bacteria;P__Firmicutes;C__Erysipelotrichia;O__Erysipelotrichales;F__Erysipelotrichaceae;G__Holdemania;S__undef
R_root;K__Bacteria;P__Firmicutes;C__Erysipelotrichia;O__Erysipelotrichales;F__Erysipelotrichaceae;G__Massiliomicrobiota;S__Massiliomicrobiota_timonensis
R_root;K__Bacteria;P__Firmicutes;C__Erysipelotrichia;O__Erysipelotrichales;F__Erysipelotrichaceae;G__Turicibacter;S__undef
R_root;K__Bacteria;P__Firmicutes;C__Erysipelotrichia;O__Erysipelotrichales;F__Erysipelotrichaceae;G__undef;S__Erysipelotrichaceae_bacterium_I46
R_root;K__Bacteria;P__Firmicutes;C__Erysipelotrichia;O__Erysipelotrichales;F__Erysipelotrichaceae;G__undef;S__Erysipelotrichaceae_bacterium_NK3D112
R_root;K__Bacteria;P__Firmicutes;C__Negativicutes;O__Acidaminococcales;F__Acidaminococcaceae;G__Acidaminococcus;S__Acidaminococcus_sp._BV3L6
R_root;K__Bacteria;P__Firmicutes;C__Negativicutes;O__Acidaminococcales;F__Acidaminococcaceae;G__Acidaminococcus;S__undef
R_root;K__Bacteria;P__Firmicutes;C__Negativicutes;O__Acidaminococcales;F__Acidaminococcaceae;G__Succinispira;S__Succinispira_mobilis
R_root;K__Bacteria;P__Firmicutes;C__Negativicutes;O__Acidaminococcales;F__Acidaminococcaceae;G__undef;S__undef
R_root;K__Bacteria;P__Firmicutes;C__Negativicutes;O__Selenomonadales;F__Selenomonadaceae;G__Selenomonas;S__Selenomonas_bovis
R_root;K__Bacteria;P__Firmicutes;C__Negativicutes;O__Selenomonadales;F__Selenomonadaceae;G__Selenomonas;S__Selenomonas_ruminantium
R_root;K__Bacteria;P__Firmicutes;C__Negativicutes;O__Selenomonadales;F__Sporomusaceae;G__Sporomusa;S__Sporomusa_sphaeroides
R_root;K__Bacteria;P__Firmicutes;C__Negativicutes;O__Selenomonadales;F__Sporomusaceae;G__Sporomusa;S__uncultured_Sporomusa_sp.
R_root;K__Bacteria;P__Firmicutes;C__Negativicutes;O__Veillonellales;F__Veillonellaceae;G__Anaeroglobus;S__Anaeroglobus_geminatus
R_root;K__Bacteria;P__Firmicutes;C__Negativicutes;O__Veillonellales;F__Veillonellaceae;G__Dialister;S__Dialister_invisus
R_root;K__Bacteria;P__Firmicutes;C__Negativicutes;O__Veillonellales;F__Veillonellaceae;G__Megasphaera;S__Megasphaera_sp._DJF_B143
R_root;K__Bacteria;P__Firmicutes;C__Tissierellia;O__Tissierellales;F__Peptoniphilaceae;G__undef;S__undef
R_root;K__Bacteria;P__Firmicutes;C__Tissierellia;O__Tissierellales;F__undef;G__Sporanaerobacter;S__Sporanaerobacter_sp._PP17-6a
R_root;K__Bacteria;P__Firmicutes;C__Tissierellia;O__undef;F__undef;G__Kallipyga;S__Kallipyga_massiliensis
R_root;K__Bacteria;P__Firmicutes;C__Tissierellia;O__undef;F__undef;G__Sedimentibacter;S__Sedimentibacter_sp._B4
R_root;K__Bacteria;P__Firmicutes;C__undef;O__undef;F__undef;G__Ndongobacter;S__Ndongobacter_massiliensis
R_root;K__Bacteria;P__Firmicutes;C__undef;O__undef;F__undef;G__undef;S__Firmicutes_bacterium_ASF500
R_root;K__Bacteria;P__Firmicutes;C__undef;O__undef;F__undef;G__undef;S__Firmicutes_bacterium_CAG:102
R_root;K__Bacteria;P__Firmicutes;C__undef;O__undef;F__undef;G__undef;S__Firmicutes_bacterium_CAG:110
R_root;K__Bacteria;P__Firmicutes;C__undef;O__undef;F__undef;G__undef;S__Firmicutes_bacterium_CAG:110_56_8
R_root;K__Bacteria;P__Firmicutes;C__undef;O__undef;F__undef;G__undef;S__Firmicutes_bacterium_CAG:114
R_root;K__Bacteria;P__Firmicutes;C__undef;O__undef;F__undef;G__undef;S__Firmicutes_bacterium_CAG:124
R_root;K__Bacteria;P__Firmicutes;C__undef;O__undef;F__undef;G__undef;S__Firmicutes_bacterium_CAG:129
R_root;K__Bacteria;P__Firmicutes;C__undef;O__undef;F__undef;G__undef;S__Firmicutes_bacterium_CAG:129_59_24
R_root;K__Bacteria;P__Firmicutes;C__undef;O__undef;F__undef;G__undef;S__Firmicutes_bacterium_CAG:137
R_root;K__Bacteria;P__Firmicutes;C__undef;O__undef;F__undef;G__undef;S__Firmicutes_bacterium_CAG:137_57_8
R_root;K__Bacteria;P__Firmicutes;C__undef;O__undef;F__undef;G__undef;S__Firmicutes_bacterium_CAG:145
R_root;K__Bacteria;P__Firmicutes;C__undef;O__undef;F__undef;G__undef;S__Firmicutes_bacterium_CAG:170
R_root;K__Bacteria;P__Firmicutes;C__undef;O__undef;F__undef;G__undef;S__Firmicutes_bacterium_CAG:176
R_root;K__Bacteria;P__Firmicutes;C__undef;O__undef;F__undef;G__undef;S__Firmicutes_bacterium_CAG:238
R_root;K__Bacteria;P__Firmicutes;C__undef;O__undef;F__undef;G__undef;S__Firmicutes_bacterium_CAG:240
R_root;K__Bacteria;P__Firmicutes;C__undef;O__undef;F__undef;G__undef;S__Firmicutes_bacterium_CAG:24053_14
R_root;K__Bacteria;P__Firmicutes;C__undef;O__undef;F__undef;G__undef;S__Firmicutes_bacterium_CAG:272
R_root;K__Bacteria;P__Firmicutes;C__undef;O__undef;F__undef;G__undef;S__Firmicutes_bacterium_CAG:341
R_root;K__Bacteria;P__Firmicutes;C__undef;O__undef;F__undef;G__undef;S__Firmicutes_bacterium_CAG:41
R_root;K__Bacteria;P__Firmicutes;C__undef;O__undef;F__undef;G__undef;S__Firmicutes_bacterium_CAG:534
R_root;K__Bacteria;P__Firmicutes;C__undef;O__undef;F__undef;G__undef;S__Firmicutes_bacterium_CAG:552_39_19
R_root;K__Bacteria;P__Firmicutes;C__undef;O__undef;F__undef;G__undef;S__Firmicutes_bacterium_CAG:555
R_root;K__Bacteria;P__Firmicutes;C__undef;O__undef;F__undef;G__undef;S__Firmicutes_bacterium_CAG:65
R_root;K__Bacteria;P__Firmicutes;C__undef;O__undef;F__undef;G__undef;S__Firmicutes_bacterium_CAG:65_45_313
R_root;K__Bacteria;P__Firmicutes;C__undef;O__undef;F__undef;G__undef;S__Firmicutes_bacterium_CAG:791
R_root;K__Bacteria;P__Firmicutes;C__undef;O__undef;F__undef;G__undef;S__Firmicutes_bacterium_CAG:882
R_root;K__Bacteria;P__Firmicutes;C__undef;O__undef;F__undef;G__undef;S__Firmicutes_bacterium_CAG:94
R_root;K__Bacteria;P__Firmicutes;C__undef;O__undef;F__undef;G__undef;S__Firmicutes_bacterium_CAG:95
R_root;K__Bacteria;P__Firmicutes;C__undef;O__undef;F__undef;G__undef;S__Firmicutes_bacterium_CAG_194_44_15
R_root;K__Bacteria;P__Proteobacteria;C__Alphaproteobacteria;O__undef;F__undef;G__undef;S__undef
R_root;K__Bacteria;P__Proteobacteria;C__Betaproteobacteria;O__Burkholderiales;F__Burkholderiaceae;G__Lautropia;S__Lautropia_mirabilis
R_root;K__Bacteria;P__Proteobacteria;C__Betaproteobacteria;O__Burkholderiales;F__Oxalobacteraceae;G__Oxalobacter;S__Oxalobacter_formigenes
R_root;K__Bacteria;P__Proteobacteria;C__Betaproteobacteria;O__Burkholderiales;F__Sutterellaceae;G__Sutterella;S__Sutterella_sp._CAG:397
R_root;K__Bacteria;P__Proteobacteria;C__Betaproteobacteria;O__Neisseriales;F__Neisseriaceae;G__Neisseria;S__Neisseria_gonorrhoeae
R_root;K__Bacteria;P__Proteobacteria;C__Deltaproteobacteria;O__Desulfovibrionales;F__Desulfovibrionaceae;G__Mailhella;S__Mailhella_massiliensis
R_root;K__Bacteria;P__Proteobacteria;C__Deltaproteobacteria;O__Desulfovibrionales;F__undef;G__undef;S__undef
R_root;K__Bacteria;P__Proteobacteria;C__Deltaproteobacteria;O__undef;F__undef;G__undef;S__uncultured_delta_proteobacterium
R_root;K__Bacteria;P__Proteobacteria;C__Deltaproteobacteria;O__undef;F__undef;G__undef;S__undef
R_root;K__Bacteria;P__Proteobacteria;C__Epsilonproteobacteria;O__Campylobacterales;F__Campylobacteraceae;G__Campylobacter;S__Campylobacter_jejuni
R_root;K__Bacteria;P__Proteobacteria;C__Gammaproteobacteria;O__Aeromonadales;F__Aeromonadaceae;G__Aeromonas;S__Aeromonas_caviae
R_root;K__Bacteria;P__Proteobacteria;C__Gammaproteobacteria;O__Aeromonadales;F__Aeromonadaceae;G__Aeromonas;S__Aeromonas_hydrophila
R_root;K__Bacteria;P__Proteobacteria;C__Gammaproteobacteria;O__Aeromonadales;F__Aeromonadaceae;G__Aeromonas;S__undef
R_root;K__Bacteria;P__Proteobacteria;C__Gammaproteobacteria;O__Alteromonadales;F__Pseudoalteromonadaceae;G__Pseudoalteromonas;S__Pseudoalteromonas_agarivorans
R_root;K__Bacteria;P__Proteobacteria;C__Gammaproteobacteria;O__Enterobacterales;F__Enterobacteriaceae;G__Citrobacter;S__Citrobacter_europaeus
R_root;K__Bacteria;P__Proteobacteria;C__Gammaproteobacteria;O__Enterobacterales;F__Enterobacteriaceae;G__Citrobacter;S__Citrobacter_koseri
R_root;K__Bacteria;P__Proteobacteria;C__Gammaproteobacteria;O__Enterobacterales;F__Enterobacteriaceae;G__Citrobacter;S__Citrobacter_sp._30_2
R_root;K__Bacteria;P__Proteobacteria;C__Gammaproteobacteria;O__Enterobacterales;F__Enterobacteriaceae;G__Citrobacter;S__Citrobacter_youngae
R_root;K__Bacteria;P__Proteobacteria;C__Gammaproteobacteria;O__Enterobacterales;F__Enterobacteriaceae;G__Cronobacter;S__Cronobacter_sakazakii
R_root;K__Bacteria;P__Proteobacteria;C__Gammaproteobacteria;O__Enterobacterales;F__Enterobacteriaceae;G__Cronobacter;S__Cronobacter_turicensis
R_root;K__Bacteria;P__Proteobacteria;C__Gammaproteobacteria;O__Enterobacterales;F__Enterobacteriaceae;G__Cronobacter;S__undef
R_root;K__Bacteria;P__Proteobacteria;C__Gammaproteobacteria;O__Enterobacterales;F__Enterobacteriaceae;G__Enterobacter;S__Enterobacter_asburiae
R_root;K__Bacteria;P__Proteobacteria;C__Gammaproteobacteria;O__Enterobacterales;F__Enterobacteriaceae;G__Enterobacter;S__Enterobacter_hormaechei
R_root;K__Bacteria;P__Proteobacteria;C__Gammaproteobacteria;O__Enterobacterales;F__Enterobacteriaceae;G__Enterobacter;S__Enterobacter_sp._FY-07
R_root;K__Bacteria;P__Proteobacteria;C__Gammaproteobacteria;O__Enterobacterales;F__Enterobacteriaceae;G__Enterobacter;S__Enterobacter_sp._HMSC055A11
R_root;K__Bacteria;P__Proteobacteria;C__Gammaproteobacteria;O__Enterobacterales;F__Enterobacteriaceae;G__Escherichia;S__Escherichia_albertii
R_root;K__Bacteria;P__Proteobacteria;C__Gammaproteobacteria;O__Enterobacterales;F__Enterobacteriaceae;G__Escherichia;S__Escherichia_coli
R_root;K__Bacteria;P__Proteobacteria;C__Gammaproteobacteria;O__Enterobacterales;F__Enterobacteriaceae;G__Escherichia;S__Escherichia_fergusonii
R_root;K__Bacteria;P__Proteobacteria;C__Gammaproteobacteria;O__Enterobacterales;F__Enterobacteriaceae;G__Escherichia;S__undef
R_root;K__Bacteria;P__Proteobacteria;C__Gammaproteobacteria;O__Enterobacterales;F__Enterobacteriaceae;G__Klebsiella;S__Klebsiella_michiganensis
R_root;K__Bacteria;P__Proteobacteria;C__Gammaproteobacteria;O__Enterobacterales;F__Enterobacteriaceae;G__Klebsiella;S__Klebsiella_oxytoca
R_root;K__Bacteria;P__Proteobacteria;C__Gammaproteobacteria;O__Enterobacterales;F__Enterobacteriaceae;G__Klebsiella;S__Klebsiella_pneumoniae
R_root;K__Bacteria;P__Proteobacteria;C__Gammaproteobacteria;O__Enterobacterales;F__Enterobacteriaceae;G__Klebsiella;S__Klebsiella_quasipneumoniae
R_root;K__Bacteria;P__Proteobacteria;C__Gammaproteobacteria;O__Enterobacterales;F__Enterobacteriaceae;G__Klebsiella;S__Klebsiella_sp._1_1_55
R_root;K__Bacteria;P__Proteobacteria;C__Gammaproteobacteria;O__Enterobacterales;F__Enterobacteriaceae;G__Klebsiella;S__Klebsiella_sp._MS_92-3
R_root;K__Bacteria;P__Proteobacteria;C__Gammaproteobacteria;O__Enterobacterales;F__Enterobacteriaceae;G__Klebsiella;S__Klebsiella_variicola
R_root;K__Bacteria;P__Proteobacteria;C__Gammaproteobacteria;O__Enterobacterales;F__Enterobacteriaceae;G__Klebsiella;S__Klebsiella_variicola_CAG:634
R_root;K__Bacteria;P__Proteobacteria;C__Gammaproteobacteria;O__Enterobacterales;F__Enterobacteriaceae;G__Klebsiella;S__undef
R_root;K__Bacteria;P__Proteobacteria;C__Gammaproteobacteria;O__Enterobacterales;F__Enterobacteriaceae;G__Kluyvera;S__Kluyvera_georgiana
R_root;K__Bacteria;P__Proteobacteria;C__Gammaproteobacteria;O__Enterobacterales;F__Enterobacteriaceae;G__Raoultella;S__Raoultella_ornithinolytica
R_root;K__Bacteria;P__Proteobacteria;C__Gammaproteobacteria;O__Enterobacterales;F__Enterobacteriaceae;G__Raoultella;S__undef
R_root;K__Bacteria;P__Proteobacteria;C__Gammaproteobacteria;O__Enterobacterales;F__Enterobacteriaceae;G__Salmonella;S__Salmonella_enterica
R_root;K__Bacteria;P__Proteobacteria;C__Gammaproteobacteria;O__Enterobacterales;F__Enterobacteriaceae;G__Shigella;S__Shigella_flexneri
R_root;K__Bacteria;P__Proteobacteria;C__Gammaproteobacteria;O__Enterobacterales;F__Enterobacteriaceae;G__Shigella;S__Shigella_sonnei
R_root;K__Bacteria;P__Proteobacteria;C__Gammaproteobacteria;O__Enterobacterales;F__Enterobacteriaceae;G__Shigella;S__undef
R_root;K__Bacteria;P__Proteobacteria;C__Gammaproteobacteria;O__Enterobacterales;F__Enterobacteriaceae;G__undef;S__undef
R_root;K__Bacteria;P__Proteobacteria;C__Gammaproteobacteria;O__Enterobacterales;F__Morganellaceae;G__Proteus;S__Proteus_mirabilis
R_root;K__Bacteria;P__Proteobacteria;C__Gammaproteobacteria;O__Enterobacterales;F__Pectobacteriaceae;G__Pectobacterium;S__Pectobacterium_carotovorum
R_root;K__Bacteria;P__Proteobacteria;C__Gammaproteobacteria;O__Enterobacterales;F__Yersiniaceae;G__Yersinia;S__Yersinia_enterocolitica
R_root;K__Bacteria;P__Proteobacteria;C__Gammaproteobacteria;O__Enterobacterales;F__undef;G__undef;S__undef
R_root;K__Bacteria;P__Proteobacteria;C__Gammaproteobacteria;O__Oceanospirillales;F__Halomonadaceae;G__Halomonas;S__undef
R_root;K__Bacteria;P__Proteobacteria;C__Gammaproteobacteria;O__Pseudomonadales;F__Moraxellaceae;G__Acinetobacter;S__Acinetobacter_baumannii
R_root;K__Bacteria;P__Proteobacteria;C__Gammaproteobacteria;O__Pseudomonadales;F__Moraxellaceae;G__Psychrobacter;S__Psychrobacter_cibarius
R_root;K__Bacteria;P__Proteobacteria;C__Gammaproteobacteria;O__Pseudomonadales;F__Pseudomonadaceae;G__Pseudomonas;S__Pseudomonas_aeruginosa
R_root;K__Bacteria;P__Proteobacteria;C__Gammaproteobacteria;O__Pseudomonadales;F__Pseudomonadaceae;G__Pseudomonas;S__Pseudomonas_nitroreducens
R_root;K__Bacteria;P__Proteobacteria;C__Gammaproteobacteria;O__Pseudomonadales;F__undef;G__undef;S__undef
R_root;K__Bacteria;P__Proteobacteria;C__Gammaproteobacteria;O__undef;F__undef;G__undef;S__Solemya_pervernicosa_gill_symbiont
R_root;K__Bacteria;P__Proteobacteria;C__Gammaproteobacteria;O__undef;F__undef;G__undef;S__undef
R_root;K__Bacteria;P__Proteobacteria;C__undef;O__undef;F__undef;G__undef;S__undef
R_root;K__Bacteria;P__Spirochaetes;C__Spirochaetia;O__Spirochaetales;F__Spirochaetaceae;G__Sediminispirochaeta;S__Sediminispirochaeta_smaragdinae
R_root;K__Bacteria;P__Spirochaetes;C__Spirochaetia;O__Spirochaetales;F__Spirochaetaceae;G__Treponema;S__Treponema_denticola
R_root;K__Bacteria;P__Spirochaetes;C__Spirochaetia;O__Spirochaetales;F__Spirochaetaceae;G__Treponema;S__Treponema_phagedenis
R_root;K__Bacteria;P__Spirochaetes;C__Spirochaetia;O__Spirochaetales;F__Spirochaetaceae;G__Treponema;S__Treponema_primitia
R_root;K__Bacteria;P__Spirochaetes;C__Spirochaetia;O__Spirochaetales;F__Spirochaetaceae;G__Treponema;S__Treponema_socranskii
R_root;K__Bacteria;P__Synergistetes;C__Synergistia;O__Synergistales;F__Synergistaceae;G__Cloacibacillus;S__Cloacibacillus_evryensis
R_root;K__Bacteria;P__Synergistetes;C__Synergistia;O__Synergistales;F__Synergistaceae;G__Cloacibacillus;S__Cloacibacillus_sp._An23
R_root;K__Bacteria;P__Synergistetes;C__Synergistia;O__Synergistales;F__Synergistaceae;G__Synergistes;S__Synergistes_jonesii
R_root;K__Bacteria;P__undef;C__undef;O__undef;F__undef;G__undef;S__bacterium_P3
R_root;K__Bacteria;P__undef;C__undef;O__undef;F__undef;G__undef;S__uncultured_bacterium
R_root;K__Fungi;P__Ascomycota;C__Leotiomycetes;O__undef;F__Pseudeurotiaceae;G__Pseudogymnoascus;S__Pseudogymnoascus_sp._VKM_F-4520_(FW-2644)
R_root;K__Viruses;P__undef;C__undef;O__Bunyavirales;F__Phenuiviridae;G__Phlebovirus;S__undef
R_root;K__Viruses;P__undef;C__undef;O__undef;F__Retroviridae;G__undef;S__Human_endogenous_retrovirus_W
R_root;K__Viruses;P__undef;C__undef;O__undef;F__undef;G__undef;S__unidentified_phage
R_root;K__undef;P__Apicomplexa;C__Aconoidasida;O__Haemosporida;F__Plasmodiidae;G__Plasmodium;S__Plasmodium_ovale
R_root;K__undef;P__Chordata;C__Mammalia;O__Cetacea;F__Delphinidae;G__Tursiops;S__Tursiops_truncatus
R_root;K__undef;P__Chordata;C__Mammalia;O__Chiroptera;F__Pteropodidae;G__Pteropus;S__Pteropus_alecto
R_root;K__undef;P__Chordata;C__Mammalia;O__Chiroptera;F__Vespertilionidae;G__Myotis;S__Myotis_davidii
R_root;K__undef;P__Chordata;C__Mammalia;O__Lagomorpha;F__Ochotonidae;G__Ochotona;S__Ochotona_princeps
R_root;K__undef;P__Chordata;C__Mammalia;O__Primates;F__Aotidae;G__Aotus;S__Aotus_nancymaae
R_root;K__undef;P__Chordata;C__Mammalia;O__Primates;F__Cebidae;G__Callithrix;S__Callithrix_jacchus
R_root;K__undef;P__Chordata;C__Mammalia;O__Primates;F__Cebidae;G__Cebus;S__Cebus_capucinus
R_root;K__undef;P__Chordata;C__Mammalia;O__Primates;F__Cebidae;G__Saimiri;S__Saimiri_boliviensis
R_root;K__undef;P__Chordata;C__Mammalia;O__Primates;F__Cercopithecidae;G__Cercocebus;S__Cercocebus_atys
R_root;K__undef;P__Chordata;C__Mammalia;O__Primates;F__Cercopithecidae;G__Chlorocebus;S__Chlorocebus_sabaeus
R_root;K__undef;P__Chordata;C__Mammalia;O__Primates;F__Cercopithecidae;G__Colobus;S__Colobus_angolensis
R_root;K__undef;P__Chordata;C__Mammalia;O__Primates;F__Cercopithecidae;G__Macaca;S__Macaca_fascicularis
R_root;K__undef;P__Chordata;C__Mammalia;O__Primates;F__Cercopithecidae;G__Macaca;S__Macaca_mulatta
R_root;K__undef;P__Chordata;C__Mammalia;O__Primates;F__Cercopithecidae;G__Macaca;S__Macaca_nemestrina
R_root;K__undef;P__Chordata;C__Mammalia;O__Primates;F__Cercopithecidae;G__Macaca;S__undef
R_root;K__undef;P__Chordata;C__Mammalia;O__Primates;F__Cercopithecidae;G__Mandrillus;S__Mandrillus_leucophaeus
R_root;K__undef;P__Chordata;C__Mammalia;O__Primates;F__Cercopithecidae;G__Papio;S__Papio_anubis
R_root;K__undef;P__Chordata;C__Mammalia;O__Primates;F__Cercopithecidae;G__Rhinopithecus;S__Rhinopithecus_bieti
R_root;K__undef;P__Chordata;C__Mammalia;O__Primates;F__Cercopithecidae;G__Rhinopithecus;S__Rhinopithecus_roxellana
R_root;K__undef;P__Chordata;C__Mammalia;O__Primates;F__Cercopithecidae;G__undef;S__undef
R_root;K__undef;P__Chordata;C__Mammalia;O__Primates;F__Galagidae;G__Otolemur;S__Otolemur_garnettii
R_root;K__undef;P__Chordata;C__Mammalia;O__Primates;F__Hominidae;G__Gorilla;S__Gorilla_gorilla
R_root;K__undef;P__Chordata;C__Mammalia;O__Primates;F__Hominidae;G__Homo;S__Homo_sapiens
R_root;K__undef;P__Chordata;C__Mammalia;O__Primates;F__Hominidae;G__Pan;S__Pan_paniscus
R_root;K__undef;P__Chordata;C__Mammalia;O__Primates;F__Hominidae;G__Pan;S__Pan_troglodytes
R_root;K__undef;P__Chordata;C__Mammalia;O__Primates;F__Hominidae;G__Pan;S__undef
R_root;K__undef;P__Chordata;C__Mammalia;O__Primates;F__Hominidae;G__Pongo;S__Pongo_abelii
R_root;K__undef;P__Chordata;C__Mammalia;O__Primates;F__Hominidae;G__undef;S__undef
R_root;K__undef;P__Chordata;C__Mammalia;O__Primates;F__Hylobatidae;G__Nomascus;S__Nomascus_leucogenys
R_root;K__undef;P__Chordata;C__Mammalia;O__Primates;F__Indriidae;G__Propithecus;S__Propithecus_coquereli
R_root;K__undef;P__Chordata;C__Mammalia;O__Primates;F__Pitheciidae;G__Plecturocebus;S__Plecturocebus_moloch
R_root;K__undef;P__Chordata;C__Mammalia;O__Primates;F__undef;G__undef;S__marmosets
R_root;K__undef;P__Chordata;C__Mammalia;O__Primates;F__undef;G__undef;S__undef
R_root;K__undef;P__Chordata;C__Mammalia;O__Rodentia;F__Muridae;G__Mus;S__Mus_musculus
R_root;K__undef;P__Chordata;C__Mammalia;O__Rodentia;F__undef;G__undef;S__undef
R_root;K__undef;P__Chordata;C__Mammalia;O__Scandentia;F__Tupaiidae;G__Tupaia;S__Tupaia_chinensis
R_root;K__undef;P__Chordata;C__Mammalia;O__undef;F__Bovidae;G__Bos;S__Bos_mutus
R_root;K__undef;P__Chordata;C__Mammalia;O__undef;F__Camelidae;G__Camelus;S__Camelus_ferus
R_root;K__undef;P__Chordata;C__Mammalia;O__undef;F__undef;G__undef;S__undef
R_root;K__undef;P__Chordata;C__undef;O__Testudines;F__Cheloniidae;G__Chelonia;S__Chelonia_mydas
R_root;K__undef;P__Chordata;C__undef;O__undef;F__undef;G__undef;S__undef
R_root;K__undef;P__Nematoda;C__Enoplea;O__Trichocephalida;F__Trichinellidae;G__Trichinella;S__Trichinella_sp._T6
R_root;K__undef;P__Streptophyta;C__undef;O__Malvales;F__Malvaceae;G__Corchorus;S__Corchorus_olitorius
R_root;K__undef;P__undef;C__Dinophyceae;O__Suessiales;F__Symbiodiniaceae;G__Symbiodinium;S__Symbiodinium_microadriaticum
R_root;K__undef;P__undef;C__Spirotrichea;O__Sporadotrichida;F__Oxytrichidae;G__Stylonychia;S__Stylonychia_lemnae
R_root;K__undef;P__undef;C__undef;O__undef;F__undef;G__undef;S__uncultured_organism
R_root;K__undef;P__undef;C__undef;O__undef;F__undef;G__undef;S__uncultured_prokaryote
R_root;K__undef;P__undef;C__undef;O__undef;F__undef;G__undef;S__undef

## Sheet: DE-G-HI
R_root;K__Bacteria;P__Actinobacteria;C__Actinobacteria;O__Corynebacteriales;F__Mycobacteriaceae;G__Mycobacterium
R_root;K__Bacteria;P__Bacteroidetes;C__Bacteroidia;O__Bacteroidales;F__Bacteroidaceae;G__Mediterranea
R_root;K__Bacteria;P__Chlamydiae;C__Chlamydiia;O__Parachlamydiales;F__Waddliaceae;G__Waddlia
R_root;K__Bacteria;P__Firmicutes;C__Bacilli;O__Bacillales;F__Bacillaceae;G__undef
R_root;K__Bacteria;P__Firmicutes;C__Bacilli;O__Bacillales;F__Paenibacillaceae;G__undef
R_root;K__Bacteria;P__Firmicutes;C__Clostridia;O__Clostridiales;F__Clostridiaceae;G__Inediibacterium
R_root;K__Bacteria;P__Firmicutes;C__Clostridia;O__Clostridiales;F__Clostridiaceae;G__Natronincola
R_root;K__Bacteria;P__Firmicutes;C__Clostridia;O__Clostridiales;F__Lachnospiraceae;G__Herbinix
R_root;K__Bacteria;P__Firmicutes;C__Clostridia;O__Clostridiales;F__Lachnospiraceae;G__Lachnoanaerobaculum
R_root;K__Bacteria;P__Firmicutes;C__Clostridia;O__Clostridiales;F__Lachnospiraceae;G__Lachnobacterium
R_root;K__Bacteria;P__Firmicutes;C__Clostridia;O__Clostridiales;F__Lachnospiraceae;G__Robinsoniella
R_root;K__Bacteria;P__Firmicutes;C__Clostridia;O__Clostridiales;F__Lachnospiraceae;G__Roseburia
R_root;K__Bacteria;P__Firmicutes;C__Clostridia;O__Clostridiales;F__Lachnospiraceae;G__Shuttleworthia
R_root;K__Bacteria;P__Firmicutes;C__Clostridia;O__Clostridiales;F__Lachnospiraceae;G__Stomatobaculum
R_root;K__Bacteria;P__Firmicutes;C__Clostridia;O__Clostridiales;F__Ruminococcaceae;G__Acetanaerobacterium
R_root;K__Bacteria;P__Firmicutes;C__Clostridia;O__Clostridiales;F__Ruminococcaceae;G__Acetivibrio
R_root;K__Bacteria;P__Firmicutes;C__Clostridia;O__Clostridiales;F__Ruminococcaceae;G__Anaerofilum
R_root;K__Bacteria;P__Firmicutes;C__Clostridia;O__Clostridiales;F__Ruminococcaceae;G__Angelakisella
R_root;K__Bacteria;P__Firmicutes;C__Clostridia;O__Clostridiales;F__Ruminococcaceae;G__Neglecta
R_root;K__Bacteria;P__Firmicutes;C__Clostridia;O__Clostridiales;F__Ruminococcaceae;G__Phocea
R_root;K__Bacteria;P__Firmicutes;C__Clostridia;O__Clostridiales;F__undef;G__Epulopiscium
R_root;K__Bacteria;P__Firmicutes;C__Clostridia;O__Clostridiales;F__undef;G__Proteiniborus
R_root;K__Bacteria;P__Firmicutes;C__Clostridia;O__Clostridiales;F__undef;G__Pseudoflavonifractor
R_root;K__Bacteria;P__Firmicutes;C__Clostridia;O__Clostridiales;F__undef;G__undef
R_root;K__Bacteria;P__Firmicutes;C__Erysipelotrichia;O__Erysipelotrichales;F__Erysipelotrichaceae;G__Turicibacter
R_root;K__Bacteria;P__Firmicutes;C__undef;O__undef;F__undef;G__Ndongobacter
R_root;K__Bacteria;P__Proteobacteria;C__Alphaproteobacteria;O__Rhodospirillales;F__Rhodospirillaceae;G__Azospirillum
R_root;K__Bacteria;P__Proteobacteria;C__Gammaproteobacteria;O__Aeromonadales;F__Aeromonadaceae;G__Aeromonas
R_root;K__Bacteria;P__Proteobacteria;C__Gammaproteobacteria;O__Enterobacterales;F__Enterobacteriaceae;G__Cronobacter
R_root;K__Bacteria;P__Proteobacteria;C__Gammaproteobacteria;O__Enterobacterales;F__Enterobacteriaceae;G__Escherichia
R_root;K__Bacteria;P__Proteobacteria;C__Gammaproteobacteria;O__Enterobacterales;F__Enterobacteriaceae;G__Klebsiella
R_root;K__Bacteria;P__Proteobacteria;C__Gammaproteobacteria;O__Enterobacterales;F__Enterobacteriaceae;G__Kluyvera
R_root;K__Bacteria;P__Proteobacteria;C__Gammaproteobacteria;O__Enterobacterales;F__Enterobacteriaceae;G__Raoultella
R_root;K__Bacteria;P__Proteobacteria;C__Gammaproteobacteria;O__Enterobacterales;F__Enterobacteriaceae;G__Salmonella
R_root;K__Bacteria;P__Proteobacteria;C__Gammaproteobacteria;O__Enterobacterales;F__Enterobacteriaceae;G__Shigella
R_root;K__Bacteria;P__Proteobacteria;C__Gammaproteobacteria;O__Enterobacterales;F__Enterobacteriaceae;G__undef
R_root;K__Bacteria;P__Proteobacteria;C__Gammaproteobacteria;O__Enterobacterales;F__undef;G__undef
R_root;K__Bacteria;P__Proteobacteria;C__Gammaproteobacteria;O__Oceanospirillales;F__Halomonadaceae;G__Halomonas
R_root;K__Bacteria;P__Proteobacteria;C__Gammaproteobacteria;O__Pseudomonadales;F__Pseudomonadaceae;G__Pseudomonas
R_root;K__Bacteria;P__Proteobacteria;C__Gammaproteobacteria;O__undef;F__undef;G__undef
R_root;K__Viruses;P__undef;C__undef;O__Bunyavirales;F__Phenuiviridae;G__Phlebovirus
R_root;K__undef;P__Apicomplexa;C__Aconoidasida;O__Haemosporida;F__Plasmodiidae;G__Plasmodium
R_root;K__undef;P__Chordata;C__Mammalia;O__Primates;F__Hominidae;G__Pongo
R_root;K__undef;P__Chordata;C__undef;O__Testudines;F__Cheloniidae;G__Chelonia
R_root;K__undef;P__Streptophyta;C__undef;O__Malvales;F__Malvaceae;G__Corchorus
R_root;K__undef;P__undef;C__undef;O__undef;F__undef;G__undef

## Sheet: DE-S-HI
R_root;K__Bacteria;P__Actinobacteria;C__Actinobacteria;O__Corynebacteriales;F__Mycobacteriaceae;G__Mycobacterium;S__Mycobacterium_tuberculosis
R_root;K__Bacteria;P__Bacteroidetes;C__Bacteroidia;O__Bacteroidales;F__Bacteroidaceae;G__Bacteroides;S__Bacteroides_coprophilus_CAG:333
R_root;K__Bacteria;P__Bacteroidetes;C__Bacteroidia;O__Bacteroidales;F__Bacteroidaceae;G__Bacteroides;S__Bacteroides_mediterraneensis
R_root;K__Bacteria;P__Bacteroidetes;C__Bacteroidia;O__Bacteroidales;F__Bacteroidaceae;G__Bacteroides;S__Bacteroides_plebeius
R_root;K__Bacteria;P__Bacteroidetes;C__Bacteroidia;O__Bacteroidales;F__Bacteroidaceae;G__Bacteroides;S__Bacteroides_plebeius_CAG:211
R_root;K__Bacteria;P__Bacteroidetes;C__Bacteroidia;O__Bacteroidales;F__Bacteroidaceae;G__Bacteroides;S__Bacteroides_sp._CAG:443
R_root;K__Bacteria;P__Bacteroidetes;C__Bacteroidia;O__Bacteroidales;F__Bacteroidaceae;G__Bacteroides;S__Bacteroides_sp._CAG:633
R_root;K__Bacteria;P__Bacteroidetes;C__Bacteroidia;O__Bacteroidales;F__Bacteroidaceae;G__Bacteroides;S__Bacteroides_sp._CAG:875
R_root;K__Bacteria;P__Bacteroidetes;C__Bacteroidia;O__Bacteroidales;F__Bacteroidaceae;G__Bacteroides;S__Bacteroides_sp._Marseille-P3108
R_root;K__Bacteria;P__Bacteroidetes;C__Bacteroidia;O__Bacteroidales;F__Bacteroidaceae;G__Bacteroides;S__Bacteroides_sp._Marseille-P3208T
R_root;K__Bacteria;P__Bacteroidetes;C__Bacteroidia;O__Bacteroidales;F__Dysgonamonadaceae;G__Dysgonomonas;S__Dysgonomonas_sp._BGC7
R_root;K__Bacteria;P__Bacteroidetes;C__Bacteroidia;O__Bacteroidales;F__Prevotellaceae;G__Prevotella;S__Prevotella_sp._CAG:255
R_root;K__Bacteria;P__Bacteroidetes;C__Flavobacteriia;O__Flavobacteriales;F__Flavobacteriaceae;G__Flavobacterium;S__Flavobacterium_succinicans
R_root;K__Bacteria;P__Chlamydiae;C__Chlamydiia;O__Chlamydiales;F__Chlamydiaceae;G__Chlamydia;S__undef
R_root;K__Bacteria;P__Chlamydiae;C__Chlamydiia;O__Parachlamydiales;F__Waddliaceae;G__Waddlia;S__Waddlia_chondrophila
R_root;K__Bacteria;P__Firmicutes;C__Bacilli;O__Bacillales;F__Bacillaceae;G__Bacillus;S__undef
R_root;K__Bacteria;P__Firmicutes;C__Bacilli;O__Bacillales;F__Bacillaceae;G__undef;S__undef
R_root;K__Bacteria;P__Firmicutes;C__Bacilli;O__Bacillales;F__Paenibacillaceae;G__undef;S__undef
R_root;K__Bacteria;P__Firmicutes;C__Bacilli;O__Lactobacillales;F__Enterococcaceae;G__Enterococcus;S__undef
R_root;K__Bacteria;P__Firmicutes;C__Bacilli;O__Lactobacillales;F__Streptococcaceae;G__Streptococcus;S__Streptococcus_dysgalactiae
R_root;K__Bacteria;P__Firmicutes;C__Clostridia;O__Clostridiales;F__Christensenellaceae;G__Christensenella;S__Christensenella_massiliensis
R_root;K__Bacteria;P__Firmicutes;C__Clostridia;O__Clostridiales;F__Clostridiaceae;G__Clostridium;S__Clostridium_bolteae_CAG:59
R_root;K__Bacteria;P__Firmicutes;C__Clostridia;O__Clostridiales;F__Clostridiaceae;G__Clostridium;S__Clostridium_cellulovorans
R_root;K__Bacteria;P__Firmicutes;C__Clostridia;O__Clostridiales;F__Clostridiaceae;G__Clostridium;S__Clostridium_kluyveri
R_root;K__Bacteria;P__Firmicutes;C__Clostridia;O__Clostridiales;F__Clostridiaceae;G__Clostridium;S__Clostridium_saccharobutylicum
R_root;K__Bacteria;P__Firmicutes;C__Clostridia;O__Clostridiales;F__Clostridiaceae;G__Clostridium;S__Clostridium_sp._44_14
R_root;K__Bacteria;P__Firmicutes;C__Clostridia;O__Clostridiales;F__Clostridiaceae;G__Clostridium;S__Clostridium_sp._7_3_54FAA
R_root;K__Bacteria;P__Firmicutes;C__Clostridia;O__Clostridiales;F__Clostridiaceae;G__Clostridium;S__Clostridium_sp._AT4
R_root;K__Bacteria;P__Firmicutes;C__Clostridia;O__Clostridiales;F__Clostridiaceae;G__Clostridium;S__Clostridium_sp._CAG:1013
R_root;K__Bacteria;P__Firmicutes;C__Clostridia;O__Clostridiales;F__Clostridiaceae;G__Clostridium;S__Clostridium_sp._CAG:169
R_root;K__Bacteria;P__Firmicutes;C__Clostridia;O__Clostridiales;F__Clostridiaceae;G__Clostridium;S__Clostridium_sp._CAG:230
R_root;K__Bacteria;P__Firmicutes;C__Clostridia;O__Clostridiales;F__Clostridiaceae;G__Clostridium;S__Clostridium_sp._CAG:277
R_root;K__Bacteria;P__Firmicutes;C__Clostridia;O__Clostridiales;F__Clostridiaceae;G__Clostridium;S__Clostridium_sp._CAG:510
R_root;K__Bacteria;P__Firmicutes;C__Clostridia;O__Clostridiales;F__Clostridiaceae;G__Clostridium;S__Clostridium_sp._CAG:81
R_root;K__Bacteria;P__Firmicutes;C__Clostridia;O__Clostridiales;F__Clostridiaceae;G__Clostridium;S__Clostridium_sp._CAG:91
R_root;K__Bacteria;P__Firmicutes;C__Clostridia;O__Clostridiales;F__Clostridiaceae;G__Clostridium;S__Clostridium_sp._HGF2
R_root;K__Bacteria;P__Firmicutes;C__Clostridia;O__Clostridiales;F__Clostridiaceae;G__Clostridium;S__Clostridium_sp._Marseille-P2415
R_root;K__Bacteria;P__Firmicutes;C__Clostridia;O__Clostridiales;F__Clostridiaceae;G__Clostridium;S__Clostridium_sp._Marseille-P2538
R_root;K__Bacteria;P__Firmicutes;C__Clostridia;O__Clostridiales;F__Clostridiaceae;G__Clostridium;S__uncultured_Clostridium_sp.
R_root;K__Bacteria;P__Firmicutes;C__Clostridia;O__Clostridiales;F__Clostridiaceae;G__Inediibacterium;S__Inediibacterium_massiliense
R_root;K__Bacteria;P__Firmicutes;C__Clostridia;O__Clostridiales;F__Clostridiaceae;G__Natronincola;S__Natronincola_ferrireducens
R_root;K__Bacteria;P__Firmicutes;C__Clostridia;O__Clostridiales;F__Clostridiaceae;G__undef;S__Clostridiaceae_bacterium_MS3
R_root;K__Bacteria;P__Firmicutes;C__Clostridia;O__Clostridiales;F__Eubacteriaceae;G__Eubacterium;S__Eubacterium_eligens_CAG:72
R_root;K__Bacteria;P__Firmicutes;C__Clostridia;O__Clostridiales;F__Eubacteriaceae;G__Eubacterium;S__Eubacterium_plexicaudatum
R_root;K__Bacteria;P__Firmicutes;C__Clostridia;O__Clostridiales;F__Eubacteriaceae;G__Eubacterium;S__Eubacterium_rectale_CAG:36
R_root;K__Bacteria;P__Firmicutes;C__Clostridia;O__Clostridiales;F__Eubacteriaceae;G__Eubacterium;S__Eubacterium_sp._An11
R_root;K__Bacteria;P__Firmicutes;C__Clostridia;O__Clostridiales;F__Eubacteriaceae;G__Eubacterium;S__Eubacterium_sp._An3
R_root;K__Bacteria;P__Firmicutes;C__Clostridia;O__Clostridiales;F__Eubacteriaceae;G__Eubacterium;S__Eubacterium_sp._CAG:252
R_root;K__Bacteria;P__Firmicutes;C__Clostridia;O__Clostridiales;F__Eubacteriaceae;G__Eubacterium;S__[Eubacterium]_cellulosolvens
R_root;K__Bacteria;P__Firmicutes;C__Clostridia;O__Clostridiales;F__Eubacteriaceae;G__Eubacterium;S__[Eubacterium]_eligens
R_root;K__Bacteria;P__Firmicutes;C__Clostridia;O__Clostridiales;F__Lachnospiraceae;G__Blautia;S__Blautia_obeum
R_root;K__Bacteria;P__Firmicutes;C__Clostridia;O__Clostridiales;F__Lachnospiraceae;G__Blautia;S__Blautia_sp._CAG:37_48_57
R_root;K__Bacteria;P__Firmicutes;C__Clostridia;O__Clostridiales;F__Lachnospiraceae;G__Blautia;S__uncultured_Blautia_sp.
R_root;K__Bacteria;P__Firmicutes;C__Clostridia;O__Clostridiales;F__Lachnospiraceae;G__Blautia;S__undef
R_root;K__Bacteria;P__Firmicutes;C__Clostridia;O__Clostridiales;F__Lachnospiraceae;G__Butyrivibrio;S__Butyrivibrio_crossotus
R_root;K__Bacteria;P__Firmicutes;C__Clostridia;O__Clostridiales;F__Lachnospiraceae;G__Butyrivibrio;S__Butyrivibrio_fibrisolvens
R_root;K__Bacteria;P__Firmicutes;C__Clostridia;O__Clostridiales;F__Lachnospiraceae;G__Butyrivibrio;S__Butyrivibrio_proteoclasticus
R_root;K__Bacteria;P__Firmicutes;C__Clostridia;O__Clostridiales;F__Lachnospiraceae;G__Butyrivibrio;S__Butyrivibrio_sp._AE2015
R_root;K__Bacteria;P__Firmicutes;C__Clostridia;O__Clostridiales;F__Lachnospiraceae;G__Butyrivibrio;S__Butyrivibrio_sp._INlla14
R_root;K__Bacteria;P__Firmicutes;C__Clostridia;O__Clostridiales;F__Lachnospiraceae;G__Fusicatenibacter;S__Fusicatenibacter_sp._2789STDY5834925
R_root;K__Bacteria;P__Firmicutes;C__Clostridia;O__Clostridiales;F__Lachnospiraceae;G__Lachnoanaerobaculum;S__Lachnoanaerobaculum_sp._OBRC5-5
R_root;K__Bacteria;P__Firmicutes;C__Clostridia;O__Clostridiales;F__Lachnospiraceae;G__Lachnobacterium;S__Lachnobacterium_bovis
R_root;K__Bacteria;P__Firmicutes;C__Clostridia;O__Clostridiales;F__Lachnospiraceae;G__Lachnoclostridium;S__Lachnoclostridium_sp._An138
R_root;K__Bacteria;P__Firmicutes;C__Clostridia;O__Clostridiales;F__Lachnospiraceae;G__Lachnoclostridium;S__Lachnoclostridium_sp._An14
R_root;K__Bacteria;P__Firmicutes;C__Clostridia;O__Clostridiales;F__Lachnospiraceae;G__Lachnoclostridium;S__[Clostridium]_polysaccharolyticum
R_root;K__Bacteria;P__Firmicutes;C__Clostridia;O__Clostridiales;F__Lachnospiraceae;G__Lachnoclostridium;S__[Clostridium]_saccharolyticum
R_root;K__Bacteria;P__Firmicutes;C__Clostridia;O__Clostridiales;F__Lachnospiraceae;G__Lachnoclostridium;S__[Desulfotomaculum]_guttoideum
R_root;K__Bacteria;P__Firmicutes;C__Clostridia;O__Clostridiales;F__Lachnospiraceae;G__Lachnospira;S__Lachnospira_multipara
R_root;K__Bacteria;P__Firmicutes;C__Clostridia;O__Clostridiales;F__Lachnospiraceae;G__Lachnospira;S__undef
R_root;K__Bacteria;P__Firmicutes;C__Clostridia;O__Clostridiales;F__Lachnospiraceae;G__Oribacterium;S__Oribacterium_sp._P6A1
R_root;K__Bacteria;P__Firmicutes;C__Clostridia;O__Clostridiales;F__Lachnospiraceae;G__Pseudobutyrivibrio;S__Pseudobutyrivibrio_sp._OR37
R_root;K__Bacteria;P__Firmicutes;C__Clostridia;O__Clostridiales;F__Lachnospiraceae;G__Roseburia;S__Roseburia_intestinalis
R_root;K__Bacteria;P__Firmicutes;C__Clostridia;O__Clostridiales;F__Lachnospiraceae;G__Roseburia;S__Roseburia_intestinalis_CAG:13
R_root;K__Bacteria;P__Firmicutes;C__Clostridia;O__Clostridiales;F__Lachnospiraceae;G__Roseburia;S__Roseburia_inulinivorans
R_root;K__Bacteria;P__Firmicutes;C__Clostridia;O__Clostridiales;F__Lachnospiraceae;G__Roseburia;S__Roseburia_sp._499
R_root;K__Bacteria;P__Firmicutes;C__Clostridia;O__Clostridiales;F__Lachnospiraceae;G__Roseburia;S__Roseburia_sp._831b
R_root;K__Bacteria;P__Firmicutes;C__Clostridia;O__Clostridiales;F__Lachnospiraceae;G__Roseburia;S__Roseburia_sp._CAG:100
R_root;K__Bacteria;P__Firmicutes;C__Clostridia;O__Clostridiales;F__Lachnospiraceae;G__Roseburia;S__Roseburia_sp._CAG:10041_57
R_root;K__Bacteria;P__Firmicutes;C__Clostridia;O__Clostridiales;F__Lachnospiraceae;G__Roseburia;S__Roseburia_sp._CAG:471
R_root;K__Bacteria;P__Firmicutes;C__Clostridia;O__Clostridiales;F__Lachnospiraceae;G__Roseburia;S__uncultured_Roseburia_sp.
R_root;K__Bacteria;P__Firmicutes;C__Clostridia;O__Clostridiales;F__Lachnospiraceae;G__Roseburia;S__undef
R_root;K__Bacteria;P__Firmicutes;C__Clostridia;O__Clostridiales;F__Lachnospiraceae;G__Shuttleworthia;S__Shuttleworthia_sp._MSX8B
R_root;K__Bacteria;P__Firmicutes;C__Clostridia;O__Clostridiales;F__Lachnospiraceae;G__Stomatobaculum;S__Stomatobaculum_longum
R_root;K__Bacteria;P__Firmicutes;C__Clostridia;O__Clostridiales;F__Lachnospiraceae;G__Tyzzerella;S__[Clostridium]_lactatifermentans
R_root;K__Bacteria;P__Firmicutes;C__Clostridia;O__Clostridiales;F__Lachnospiraceae;G__Tyzzerella;S__[Clostridium]_neopropionicum
R_root;K__Bacteria;P__Firmicutes;C__Clostridia;O__Clostridiales;F__Lachnospiraceae;G__undef;S__Lachnospiraceae_bacterium_10-1
R_root;K__Bacteria;P__Firmicutes;C__Clostridia;O__Clostridiales;F__Lachnospiraceae;G__undef;S__Lachnospiraceae_bacterium_28-4
R_root;K__Bacteria;P__Firmicutes;C__Clostridia;O__Clostridiales;F__Lachnospiraceae;G__undef;S__Lachnospiraceae_bacterium_3-2
R_root;K__Bacteria;P__Firmicutes;C__Clostridia;O__Clostridiales;F__Lachnospiraceae;G__undef;S__Lachnospiraceae_bacterium_COE1
R_root;K__Bacteria;P__Firmicutes;C__Clostridia;O__Clostridiales;F__Lachnospiraceae;G__undef;S__Lachnospiraceae_bacterium_G11
R_root;K__Bacteria;P__Firmicutes;C__Clostridia;O__Clostridiales;F__Lachnospiraceae;G__undef;S__Lachnospiraceae_bacterium_JC7
R_root;K__Bacteria;P__Firmicutes;C__Clostridia;O__Clostridiales;F__Lachnospiraceae;G__undef;S__Lachnospiraceae_bacterium_KH1T2
R_root;K__Bacteria;P__Firmicutes;C__Clostridia;O__Clostridiales;F__Lachnospiraceae;G__undef;S__Lachnospiraceae_bacterium_TF01-11
R_root;K__Bacteria;P__Firmicutes;C__Clostridia;O__Clostridiales;F__Ruminococcaceae;G__Acetanaerobacterium;S__Acetanaerobacterium_elongatum
R_root;K__Bacteria;P__Firmicutes;C__Clostridia;O__Clostridiales;F__Ruminococcaceae;G__Acetivibrio;S__Acetivibrio_ethanolgignens
R_root;K__Bacteria;P__Firmicutes;C__Clostridia;O__Clostridiales;F__Ruminococcaceae;G__Anaerofilum;S__Anaerofilum_sp._An201
R_root;K__Bacteria;P__Firmicutes;C__Clostridia;O__Clostridiales;F__Ruminococcaceae;G__Anaeromassilibacillus;S__Anaeromassilibacillus_sp._An200
R_root;K__Bacteria;P__Firmicutes;C__Clostridia;O__Clostridiales;F__Ruminococcaceae;G__Anaeromassilibacillus;S__Anaeromassilibacillus_sp._Marseille-P3371
R_root;K__Bacteria;P__Firmicutes;C__Clostridia;O__Clostridiales;F__Ruminococcaceae;G__Anaerotruncus;S__Anaerotruncus_colihominis
R_root;K__Bacteria;P__Firmicutes;C__Clostridia;O__Clostridiales;F__Ruminococcaceae;G__Anaerotruncus;S__undef
R_root;K__Bacteria;P__Firmicutes;C__Clostridia;O__Clostridiales;F__Ruminococcaceae;G__Angelakisella;S__Angelakisella_massiliensis
R_root;K__Bacteria;P__Firmicutes;C__Clostridia;O__Clostridiales;F__Ruminococcaceae;G__Neglecta;S__Neglecta_timonensis
R_root;K__Bacteria;P__Firmicutes;C__Clostridia;O__Clostridiales;F__Ruminococcaceae;G__Phocea;S__Phocea_massiliensis
R_root;K__Bacteria;P__Firmicutes;C__Clostridia;O__Clostridiales;F__Ruminococcaceae;G__Ruminiclostridium;S__[Clostridium]_papyrosolvens
R_root;K__Bacteria;P__Firmicutes;C__Clostridia;O__Clostridiales;F__Ruminococcaceae;G__Ruminiclostridium;S__[Clostridium]_stercorarium
R_root;K__Bacteria;P__Firmicutes;C__Clostridia;O__Clostridiales;F__Ruminococcaceae;G__Ruminiclostridium;S__[Clostridium]_viride
R_root;K__Bacteria;P__Firmicutes;C__Clostridia;O__Clostridiales;F__Ruminococcaceae;G__Ruminococcus;S__Ruminococcus_albus
R_root;K__Bacteria;P__Firmicutes;C__Clostridia;O__Clostridiales;F__Ruminococcaceae;G__Ruminococcus;S__Ruminococcus_gauvreauii
R_root;K__Bacteria;P__Firmicutes;C__Clostridia;O__Clostridiales;F__Ruminococcaceae;G__Ruminococcus;S__Ruminococcus_sp._CAG:254
R_root;K__Bacteria;P__Firmicutes;C__Clostridia;O__Clostridiales;F__Ruminococcaceae;G__Ruminococcus;S__Ruminococcus_sp._CAG:330
R_root;K__Bacteria;P__Firmicutes;C__Clostridia;O__Clostridiales;F__Ruminococcaceae;G__Ruminococcus;S__Ruminococcus_sp._FC2018
R_root;K__Bacteria;P__Firmicutes;C__Clostridia;O__Clostridiales;F__Ruminococcaceae;G__Ruminococcus;S__Ruminococcus_sp._NK3A76
R_root;K__Bacteria;P__Firmicutes;C__Clostridia;O__Clostridiales;F__Ruminococcaceae;G__Ruminococcus;S__Ruminococcus_sp._YE71
R_root;K__Bacteria;P__Firmicutes;C__Clostridia;O__Clostridiales;F__Ruminococcaceae;G__Ruminococcus;S__uncultured_Ruminococcus_sp.
R_root;K__Bacteria;P__Firmicutes;C__Clostridia;O__Clostridiales;F__Ruminococcaceae;G__undef;S__Ruminococcaceae_bacterium_D16
R_root;K__Bacteria;P__Firmicutes;C__Clostridia;O__Clostridiales;F__undef;G__Flavonifractor;S__Flavonifractor_sp._An112
R_root;K__Bacteria;P__Firmicutes;C__Clostridia;O__Clostridiales;F__undef;G__Flavonifractor;S__Flavonifractor_sp._An306
R_root;K__Bacteria;P__Firmicutes;C__Clostridia;O__Clostridiales;F__undef;G__Flavonifractor;S__Flavonifractor_sp._An4
R_root;K__Bacteria;P__Firmicutes;C__Clostridia;O__Clostridiales;F__undef;G__Proteiniborus;S__Proteiniborus_sp._DW1
R_root;K__Bacteria;P__Firmicutes;C__Clostridia;O__Clostridiales;F__undef;G__Pseudoflavonifractor;S__Pseudoflavonifractor_sp._An187
R_root;K__Bacteria;P__Firmicutes;C__Clostridia;O__Clostridiales;F__undef;G__undef;S__Clostridiales_bacterium_41_12_two_minus
R_root;K__Bacteria;P__Firmicutes;C__Clostridia;O__Clostridiales;F__undef;G__undef;S__Clostridiales_bacterium_VE202-27
R_root;K__Bacteria;P__Firmicutes;C__Clostridia;O__Clostridiales;F__undef;G__undef;S__butyrate-producing_bacterium_SS3/4
R_root;K__Bacteria;P__Firmicutes;C__Clostridia;O__Clostridiales;F__undef;G__undef;S__undef
R_root;K__Bacteria;P__Firmicutes;C__Clostridia;O__undef;F__undef;G__undef;S__Clostridia_bacterium_UC5.1-1D10
R_root;K__Bacteria;P__Firmicutes;C__Erysipelotrichia;O__Erysipelotrichales;F__Erysipelotrichaceae;G__Candidatus_Stoquefichus;S__Candidatus_Stoquefichus_sp._SB1
R_root;K__Bacteria;P__Firmicutes;C__Erysipelotrichia;O__Erysipelotrichales;F__Erysipelotrichaceae;G__Massiliomicrobiota;S__undef
R_root;K__Bacteria;P__Firmicutes;C__Erysipelotrichia;O__Erysipelotrichales;F__Erysipelotrichaceae;G__Turicibacter;S__undef
R_root;K__Bacteria;P__Firmicutes;C__Negativicutes;O__Acidaminococcales;F__Acidaminococcaceae;G__Acidaminococcus;S__Acidaminococcus_sp._BV3L6
R_root;K__Bacteria;P__Firmicutes;C__Negativicutes;O__Selenomonadales;F__Sporomusaceae;G__Sporomusa;S__Sporomusa_sphaeroides
R_root;K__Bacteria;P__Firmicutes;C__Negativicutes;O__Veillonellales;F__Veillonellaceae;G__Dialister;S__Dialister_invisus
R_root;K__Bacteria;P__Firmicutes;C__Negativicutes;O__Veillonellales;F__Veillonellaceae;G__Dialister;S__undef
R_root;K__Bacteria;P__Firmicutes;C__undef;O__undef;F__undef;G__Ndongobacter;S__Ndongobacter_massiliensis
R_root;K__Bacteria;P__Firmicutes;C__undef;O__undef;F__undef;G__undef;S__Firmicutes_bacterium_CAG:102
R_root;K__Bacteria;P__Firmicutes;C__undef;O__undef;F__undef;G__undef;S__Firmicutes_bacterium_CAG:238
R_root;K__Bacteria;P__Firmicutes;C__undef;O__undef;F__undef;G__undef;S__Firmicutes_bacterium_CAG:466
R_root;K__Bacteria;P__Firmicutes;C__undef;O__undef;F__undef;G__undef;S__Firmicutes_bacterium_CAG:534
R_root;K__Bacteria;P__Firmicutes;C__undef;O__undef;F__undef;G__undef;S__Firmicutes_bacterium_CAG:552_39_19
R_root;K__Bacteria;P__Firmicutes;C__undef;O__undef;F__undef;G__undef;S__Firmicutes_bacterium_CAG:65
R_root;K__Bacteria;P__Firmicutes;C__undef;O__undef;F__undef;G__undef;S__Firmicutes_bacterium_CAG:65_45_313
R_root;K__Bacteria;P__Firmicutes;C__undef;O__undef;F__undef;G__undef;S__Firmicutes_bacterium_CAG:882
R_root;K__Bacteria;P__Firmicutes;C__undef;O__undef;F__undef;G__undef;S__Firmicutes_bacterium_CAG:94
R_root;K__Bacteria;P__Firmicutes;C__undef;O__undef;F__undef;G__undef;S__Firmicutes_bacterium_CAG:95
R_root;K__Bacteria;P__Proteobacteria;C__Alphaproteobacteria;O__Rhodospirillales;F__Rhodospirillaceae;G__Azospirillum;S__Azospirillum_sp._51_20
R_root;K__Bacteria;P__Proteobacteria;C__Gammaproteobacteria;O__Aeromonadales;F__Aeromonadaceae;G__Aeromonas;S__Aeromonas_caviae
R_root;K__Bacteria;P__Proteobacteria;C__Gammaproteobacteria;O__Aeromonadales;F__Aeromonadaceae;G__Aeromonas;S__undef
R_root;K__Bacteria;P__Proteobacteria;C__Gammaproteobacteria;O__Enterobacterales;F__Enterobacteriaceae;G__Citrobacter;S__Citrobacter_koseri
R_root;K__Bacteria;P__Proteobacteria;C__Gammaproteobacteria;O__Enterobacterales;F__Enterobacteriaceae;G__Cronobacter;S__Cronobacter_sakazakii
R_root;K__Bacteria;P__Proteobacteria;C__Gammaproteobacteria;O__Enterobacterales;F__Enterobacteriaceae;G__Cronobacter;S__Cronobacter_turicensis
R_root;K__Bacteria;P__Proteobacteria;C__Gammaproteobacteria;O__Enterobacterales;F__Enterobacteriaceae;G__Enterobacter;S__Enterobacter_hormaechei
R_root;K__Bacteria;P__Proteobacteria;C__Gammaproteobacteria;O__Enterobacterales;F__Enterobacteriaceae;G__Enterobacter;S__Enterobacter_sp._FY-07
R_root;K__Bacteria;P__Proteobacteria;C__Gammaproteobacteria;O__Enterobacterales;F__Enterobacteriaceae;G__Enterobacter;S__Enterobacter_sp._HMSC055A11
R_root;K__Bacteria;P__Proteobacteria;C__Gammaproteobacteria;O__Enterobacterales;F__Enterobacteriaceae;G__Escherichia;S__Escherichia_coli
R_root;K__Bacteria;P__Proteobacteria;C__Gammaproteobacteria;O__Enterobacterales;F__Enterobacteriaceae;G__Escherichia;S__Escherichia_fergusonii
R_root;K__Bacteria;P__Proteobacteria;C__Gammaproteobacteria;O__Enterobacterales;F__Enterobacteriaceae;G__Escherichia;S__undef
R_root;K__Bacteria;P__Proteobacteria;C__Gammaproteobacteria;O__Enterobacterales;F__Enterobacteriaceae;G__Klebsiella;S__Klebsiella_oxytoca
R_root;K__Bacteria;P__Proteobacteria;C__Gammaproteobacteria;O__Enterobacterales;F__Enterobacteriaceae;G__Klebsiella;S__Klebsiella_pneumoniae
R_root;K__Bacteria;P__Proteobacteria;C__Gammaproteobacteria;O__Enterobacterales;F__Enterobacteriaceae;G__Klebsiella;S__Klebsiella_quasipneumoniae
R_root;K__Bacteria;P__Proteobacteria;C__Gammaproteobacteria;O__Enterobacterales;F__Enterobacteriaceae;G__Klebsiella;S__Klebsiella_sp._1_1_55
R_root;K__Bacteria;P__Proteobacteria;C__Gammaproteobacteria;O__Enterobacterales;F__Enterobacteriaceae;G__Klebsiella;S__Klebsiella_sp._MS_92-3
R_root;K__Bacteria;P__Proteobacteria;C__Gammaproteobacteria;O__Enterobacterales;F__Enterobacteriaceae;G__Klebsiella;S__Klebsiella_variicola
R_root;K__Bacteria;P__Proteobacteria;C__Gammaproteobacteria;O__Enterobacterales;F__Enterobacteriaceae;G__Klebsiella;S__undef
R_root;K__Bacteria;P__Proteobacteria;C__Gammaproteobacteria;O__Enterobacterales;F__Enterobacteriaceae;G__Kluyvera;S__Kluyvera_georgiana
R_root;K__Bacteria;P__Proteobacteria;C__Gammaproteobacteria;O__Enterobacterales;F__Enterobacteriaceae;G__Raoultella;S__Raoultella_ornithinolytica
R_root;K__Bacteria;P__Proteobacteria;C__Gammaproteobacteria;O__Enterobacterales;F__Enterobacteriaceae;G__Raoultella;S__undef
R_root;K__Bacteria;P__Proteobacteria;C__Gammaproteobacteria;O__Enterobacterales;F__Enterobacteriaceae;G__Salmonella;S__Salmonella_enterica
R_root;K__Bacteria;P__Proteobacteria;C__Gammaproteobacteria;O__Enterobacterales;F__Enterobacteriaceae;G__Shigella;S__Shigella_dysenteriae
R_root;K__Bacteria;P__Proteobacteria;C__Gammaproteobacteria;O__Enterobacterales;F__Enterobacteriaceae;G__Shigella;S__Shigella_flexneri
R_root;K__Bacteria;P__Proteobacteria;C__Gammaproteobacteria;O__Enterobacterales;F__Enterobacteriaceae;G__Shigella;S__Shigella_sonnei
R_root;K__Bacteria;P__Proteobacteria;C__Gammaproteobacteria;O__Enterobacterales;F__Enterobacteriaceae;G__Shigella;S__undef
R_root;K__Bacteria;P__Proteobacteria;C__Gammaproteobacteria;O__Enterobacterales;F__Enterobacteriaceae;G__undef;S__undef
R_root;K__Bacteria;P__Proteobacteria;C__Gammaproteobacteria;O__Enterobacterales;F__undef;G__undef;S__undef
R_root;K__Bacteria;P__Proteobacteria;C__Gammaproteobacteria;O__Oceanospirillales;F__Halomonadaceae;G__Halomonas;S__undef
R_root;K__Bacteria;P__Proteobacteria;C__Gammaproteobacteria;O__Pseudomonadales;F__Pseudomonadaceae;G__Pseudomonas;S__Pseudomonas_aeruginosa
R_root;K__Bacteria;P__Proteobacteria;C__Gammaproteobacteria;O__undef;F__undef;G__undef;S__undef
R_root;K__Bacteria;P__Spirochaetes;C__Spirochaetia;O__Spirochaetales;F__Spirochaetaceae;G__Treponema;S__Treponema_primitia
R_root;K__Bacteria;P__undef;C__undef;O__undef;F__undef;G__undef;S__uncultured_bacterium_52B7
R_root;K__Viruses;P__undef;C__undef;O__Bunyavirales;F__Phenuiviridae;G__Phlebovirus;S__SFTS_phlebovirus
R_root;K__undef;P__Apicomplexa;C__Aconoidasida;O__Haemosporida;F__Plasmodiidae;G__Plasmodium;S__Plasmodium_ovale
R_root;K__undef;P__Chordata;C__Mammalia;O__Primates;F__Hominidae;G__Pongo;S__Pongo_abelii
R_root;K__undef;P__Chordata;C__undef;O__Testudines;F__Cheloniidae;G__Chelonia;S__Chelonia_mydas
R_root;K__undef;P__Streptophyta;C__undef;O__Malvales;F__Malvaceae;G__Corchorus;S__Corchorus_olitorius
R_root;K__undef;P__undef;C__undef;O__undef;F__undef;G__undef;S__undef

## Sheet: DE-G-GH
R_root;K__Bacteria;P__Bacteroidetes;C__Bacteroidia;O__Bacteroidales;F__Bacteroidaceae;G__undef
R_root;K__Bacteria;P__Bacteroidetes;C__Bacteroidia;O__Bacteroidales;F__Barnesiellaceae;G__Coprobacter
R_root;K__Bacteria;P__Bacteroidetes;C__Bacteroidia;O__Bacteroidales;F__Prevotellaceae;G__Paraprevotella
R_root;K__Bacteria;P__Bacteroidetes;C__Bacteroidia;O__Bacteroidales;F__Rikenellaceae;G__Alistipes
R_root;K__Bacteria;P__Bacteroidetes;C__Bacteroidia;O__Bacteroidales;F__Rikenellaceae;G__Tidjanibacter
R_root;K__Bacteria;P__Bacteroidetes;C__Bacteroidia;O__Bacteroidales;F__Rikenellaceae;G__undef
R_root;K__Bacteria;P__Firmicutes;C__Bacilli;O__Lactobacillales;F__Enterococcaceae;G__Enterococcus
R_root;K__Bacteria;P__Firmicutes;C__Bacilli;O__Lactobacillales;F__Streptococcaceae;G__Streptococcus
R_root;K__Bacteria;P__Firmicutes;C__Clostridia;O__Clostridiales;F__Clostridiaceae;G__Maledivibacter
R_root;K__Bacteria;P__Firmicutes;C__Clostridia;O__Clostridiales;F__Eubacteriaceae;G__Eubacterium
R_root;K__Bacteria;P__Firmicutes;C__Clostridia;O__Clostridiales;F__Eubacteriaceae;G__undef
R_root;K__Bacteria;P__Firmicutes;C__Clostridia;O__Clostridiales;F__Lachnospiraceae;G__Pseudobutyrivibrio
R_root;K__Bacteria;P__Firmicutes;C__Clostridia;O__Clostridiales;F__Lachnospiraceae;G__Robinsoniella
R_root;K__Bacteria;P__Firmicutes;C__Clostridia;O__Clostridiales;F__Lachnospiraceae;G__Roseburia
R_root;K__Bacteria;P__Firmicutes;C__Clostridia;O__Clostridiales;F__Peptococcaceae;G__Desulfosporosinus
R_root;K__Bacteria;P__Firmicutes;C__Clostridia;O__Clostridiales;F__Ruminococcaceae;G__Ruminococcus
R_root;K__Bacteria;P__Firmicutes;C__Clostridia;O__Clostridiales;F__undef;G__Flavonifractor
R_root;K__Bacteria;P__Firmicutes;C__Clostridia;O__Clostridiales;F__undef;G__Intestinimonas
R_root;K__Bacteria;P__Firmicutes;C__Clostridia;O__Thermoanaerobacterales;F__Thermoanaerobacteraceae;G__Tepidanaerobacter
R_root;K__Bacteria;P__Firmicutes;C__Clostridia;O__undef;F__undef;G__undef
R_root;K__Bacteria;P__Firmicutes;C__Negativicutes;O__Selenomonadales;F__undef;G__undef
R_root;K__Bacteria;P__Firmicutes;C__Negativicutes;O__Veillonellales;F__Veillonellaceae;G__Allisonella
R_root;K__Bacteria;P__Proteobacteria;C__Alphaproteobacteria;O__undef;F__undef;G__undef
R_root;K__Bacteria;P__Proteobacteria;C__Betaproteobacteria;O__Burkholderiales;F__Burkholderiaceae;G__Lautropia
R_root;K__Bacteria;P__Proteobacteria;C__Gammaproteobacteria;O__Enterobacterales;F__Enterobacteriaceae;G__Klebsiella
R_root;K__Bacteria;P__Proteobacteria;C__Gammaproteobacteria;O__Enterobacterales;F__Enterobacteriaceae;G__undef
R_root;K__Bacteria;P__Proteobacteria;C__Gammaproteobacteria;O__Enterobacterales;F__Morganellaceae;G__Proteus
R_root;K__Bacteria;P__Proteobacteria;C__Gammaproteobacteria;O__Enterobacterales;F__undef;G__undef
R_root;K__Bacteria;P__Proteobacteria;C__Gammaproteobacteria;O__undef;F__undef;G__undef
R_root;K__Bacteria;P__Spirochaetes;C__Spirochaetia;O__Brachyspirales;F__Brachyspiraceae;G__Brachyspira
R_root;K__Bacteria;P__Spirochaetes;C__Spirochaetia;O__Spirochaetales;F__Spirochaetaceae;G__Treponema
R_root;K__Bacteria;P__Synergistetes;C__Synergistia;O__Synergistales;F__Synergistaceae;G__Synergistes

## Sheet: DE-S-GH
R_root;K__Bacteria;P__Bacteroidetes;C__Bacteroidia;O__Bacteroidales;F__Bacteroidaceae;G__Bacteroides;S__Bacteroides_sp._14(A)
R_root;K__Bacteria;P__Bacteroidetes;C__Bacteroidia;O__Bacteroidales;F__Bacteroidaceae;G__Bacteroides;S__Bacteroides_sp._1_1_14
R_root;K__Bacteria;P__Bacteroidetes;C__Bacteroidia;O__Bacteroidales;F__Bacteroidaceae;G__Bacteroides;S__Bacteroides_sp._AR20
R_root;K__Bacteria;P__Bacteroidetes;C__Bacteroidia;O__Bacteroidales;F__Bacteroidaceae;G__Bacteroides;S__Bacteroides_sp._An51A
R_root;K__Bacteria;P__Bacteroidetes;C__Bacteroidia;O__Bacteroidales;F__Bacteroidaceae;G__Bacteroides;S__Bacteroides_sp._CAG:20
R_root;K__Bacteria;P__Bacteroidetes;C__Bacteroidia;O__Bacteroidales;F__Bacteroidaceae;G__Bacteroides;S__Bacteroides_sp._HMSC073E02
R_root;K__Bacteria;P__Bacteroidetes;C__Bacteroidia;O__Bacteroidales;F__Bacteroidaceae;G__Bacteroides;S__Bacteroides_stercoris
R_root;K__Bacteria;P__Bacteroidetes;C__Bacteroidia;O__Bacteroidales;F__Bacteroidaceae;G__Bacteroides;S__Bacteroides_timonensis
R_root;K__Bacteria;P__Bacteroidetes;C__Bacteroidia;O__Bacteroidales;F__Bacteroidaceae;G__undef;S__undef
R_root;K__Bacteria;P__Bacteroidetes;C__Bacteroidia;O__Bacteroidales;F__Barnesiellaceae;G__Barnesiella;S__undef
R_root;K__Bacteria;P__Bacteroidetes;C__Bacteroidia;O__Bacteroidales;F__Barnesiellaceae;G__Coprobacter;S__Coprobacter_fastidiosus
R_root;K__Bacteria;P__Bacteroidetes;C__Bacteroidia;O__Bacteroidales;F__Odoribacteraceae;G__Odoribacter;S__Odoribacter_laneus
R_root;K__Bacteria;P__Bacteroidetes;C__Bacteroidia;O__Bacteroidales;F__Odoribacteraceae;G__Odoribacter;S__Odoribacter_sp._43_10
R_root;K__Bacteria;P__Bacteroidetes;C__Bacteroidia;O__Bacteroidales;F__Odoribacteraceae;G__Odoribacter;S__Odoribacter_splanchnicus_CAG:14
R_root;K__Bacteria;P__Bacteroidetes;C__Bacteroidia;O__Bacteroidales;F__Prevotellaceae;G__Prevotella;S__Prevotella_stercorea_CAG:629
R_root;K__Bacteria;P__Bacteroidetes;C__Bacteroidia;O__Bacteroidales;F__Prevotellaceae;G__Prevotella;S__Prevotella_timonensis
R_root;K__Bacteria;P__Bacteroidetes;C__Bacteroidia;O__Bacteroidales;F__Rikenellaceae;G__Alistipes;S__Alistipes_finegoldii_CAG:68
R_root;K__Bacteria;P__Bacteroidetes;C__Bacteroidia;O__Bacteroidales;F__Rikenellaceae;G__Alistipes;S__Alistipes_obesi
R_root;K__Bacteria;P__Bacteroidetes;C__Bacteroidia;O__Bacteroidales;F__Rikenellaceae;G__Alistipes;S__Alistipes_senegalensis
R_root;K__Bacteria;P__Bacteroidetes;C__Bacteroidia;O__Bacteroidales;F__Rikenellaceae;G__Alistipes;S__Alistipes_shahii
R_root;K__Bacteria;P__Bacteroidetes;C__Bacteroidia;O__Bacteroidales;F__Rikenellaceae;G__Alistipes;S__Alistipes_sp._An66
R_root;K__Bacteria;P__Bacteroidetes;C__Bacteroidia;O__Bacteroidales;F__Rikenellaceae;G__Alistipes;S__Alistipes_sp._CAG:268
R_root;K__Bacteria;P__Bacteroidetes;C__Bacteroidia;O__Bacteroidales;F__Rikenellaceae;G__Alistipes;S__Alistipes_sp._CAG:435
R_root;K__Bacteria;P__Bacteroidetes;C__Bacteroidia;O__Bacteroidales;F__Rikenellaceae;G__Alistipes;S__Alistipes_sp._CHKCI003
R_root;K__Bacteria;P__Bacteroidetes;C__Bacteroidia;O__Bacteroidales;F__Rikenellaceae;G__Tidjanibacter;S__Tidjanibacter_massiliensis
R_root;K__Bacteria;P__Bacteroidetes;C__Bacteroidia;O__Bacteroidales;F__Rikenellaceae;G__undef;S__undef
R_root;K__Bacteria;P__Firmicutes;C__Bacilli;O__Lactobacillales;F__Enterococcaceae;G__Enterococcus;S__Enterococcus_cecorum
R_root;K__Bacteria;P__Firmicutes;C__Bacilli;O__Lactobacillales;F__Lactobacillaceae;G__Lactobacillus;S__Lactobacillus_rogosae
R_root;K__Bacteria;P__Firmicutes;C__Bacilli;O__Lactobacillales;F__Streptococcaceae;G__Streptococcus;S__Streptococcus_anginosus
R_root;K__Bacteria;P__Firmicutes;C__Bacilli;O__Lactobacillales;F__Streptococcaceae;G__Streptococcus;S__Streptococcus_oralis
R_root;K__Bacteria;P__Firmicutes;C__Bacilli;O__Lactobacillales;F__Streptococcaceae;G__Streptococcus;S__Streptococcus_parasanguinis
R_root;K__Bacteria;P__Firmicutes;C__Bacilli;O__Lactobacillales;F__Streptococcaceae;G__Streptococcus;S__Streptococcus_sp._HMSC061E03
R_root;K__Bacteria;P__Firmicutes;C__Bacilli;O__Lactobacillales;F__Streptococcaceae;G__Streptococcus;S__undef
R_root;K__Bacteria;P__Firmicutes;C__Clostridia;O__Clostridiales;F__Clostridiaceae;G__Clostridium;S__Clostridium_phoceensis
R_root;K__Bacteria;P__Firmicutes;C__Clostridia;O__Clostridiales;F__Clostridiaceae;G__Clostridium;S__Clostridium_sp._AT4
R_root;K__Bacteria;P__Firmicutes;C__Clostridia;O__Clostridiales;F__Clostridiaceae;G__Clostridium;S__Clostridium_sp._ATCC_BAA-442
R_root;K__Bacteria;P__Firmicutes;C__Clostridia;O__Clostridiales;F__Clostridiaceae;G__Clostridium;S__Clostridium_sp._CAG:217
R_root;K__Bacteria;P__Firmicutes;C__Clostridia;O__Clostridiales;F__Clostridiaceae;G__Clostridium;S__Clostridium_sp._CAG:226
R_root;K__Bacteria;P__Firmicutes;C__Clostridia;O__Clostridiales;F__Clostridiaceae;G__Maledivibacter;S__Maledivibacter_halophilus
R_root;K__Bacteria;P__Firmicutes;C__Clostridia;O__Clostridiales;F__Eubacteriaceae;G__Eubacterium;S__Eubacterium_coprostanoligenes
R_root;K__Bacteria;P__Firmicutes;C__Clostridia;O__Clostridiales;F__Eubacteriaceae;G__Eubacterium;S__Eubacterium_sp._CAG:180
R_root;K__Bacteria;P__Firmicutes;C__Clostridia;O__Clostridiales;F__Eubacteriaceae;G__Eubacterium;S__Eubacterium_sp._CAG:202
R_root;K__Bacteria;P__Firmicutes;C__Clostridia;O__Clostridiales;F__Eubacteriaceae;G__Eubacterium;S__Eubacterium_sp._CAG:841
R_root;K__Bacteria;P__Firmicutes;C__Clostridia;O__Clostridiales;F__Eubacteriaceae;G__Eubacterium;S__Eubacterium_sp._CAG:86
R_root;K__Bacteria;P__Firmicutes;C__Clostridia;O__Clostridiales;F__Eubacteriaceae;G__undef;S__Eubacteriaceae_bacterium_CHKCI005
R_root;K__Bacteria;P__Firmicutes;C__Clostridia;O__Clostridiales;F__Lachnospiraceae;G__Anaerocolumna;S__Anaerocolumna_jejuensis
R_root;K__Bacteria;P__Firmicutes;C__Clostridia;O__Clostridiales;F__Lachnospiraceae;G__Blautia;S__uncultured_Blautia_sp.
R_root;K__Bacteria;P__Firmicutes;C__Clostridia;O__Clostridiales;F__Lachnospiraceae;G__Pseudobutyrivibrio;S__undef
R_root;K__Bacteria;P__Firmicutes;C__Clostridia;O__Clostridiales;F__Lachnospiraceae;G__Robinsoniella;S__undef
R_root;K__Bacteria;P__Firmicutes;C__Clostridia;O__Clostridiales;F__Lachnospiraceae;G__Roseburia;S__Roseburia_sp._499
R_root;K__Bacteria;P__Firmicutes;C__Clostridia;O__Clostridiales;F__Lachnospiraceae;G__Roseburia;S__Roseburia_sp._CAG:303
R_root;K__Bacteria;P__Firmicutes;C__Clostridia;O__Clostridiales;F__Lachnospiraceae;G__Roseburia;S__Roseburia_sp._CAG:471
R_root;K__Bacteria;P__Firmicutes;C__Clostridia;O__Clostridiales;F__Oscillospiraceae;G__Oscillibacter;S__Oscillibacter_sp._CAG:155
R_root;K__Bacteria;P__Firmicutes;C__Clostridia;O__Clostridiales;F__Oscillospiraceae;G__Oscillibacter;S__Oscillibacter_sp._PC13
R_root;K__Bacteria;P__Firmicutes;C__Clostridia;O__Clostridiales;F__Peptococcaceae;G__Desulfosporosinus;S__undef
R_root;K__Bacteria;P__Firmicutes;C__Clostridia;O__Clostridiales;F__Ruminococcaceae;G__Anaerotruncus;S__Anaerotruncus_sp._CAG:390
R_root;K__Bacteria;P__Firmicutes;C__Clostridia;O__Clostridiales;F__Ruminococcaceae;G__Faecalibacterium;S__Faecalibacterium_sp._An122
R_root;K__Bacteria;P__Firmicutes;C__Clostridia;O__Clostridiales;F__Ruminococcaceae;G__Faecalibacterium;S__Faecalibacterium_sp._CAG:74_58_120
R_root;K__Bacteria;P__Firmicutes;C__Clostridia;O__Clostridiales;F__Ruminococcaceae;G__Ruminiclostridium;S__[Clostridium]_leptum
R_root;K__Bacteria;P__Firmicutes;C__Clostridia;O__Clostridiales;F__Ruminococcaceae;G__Ruminococcus;S__Ruminococcus_bromii
R_root;K__Bacteria;P__Firmicutes;C__Clostridia;O__Clostridiales;F__Ruminococcaceae;G__Ruminococcus;S__Ruminococcus_champanellensis
R_root;K__Bacteria;P__Firmicutes;C__Clostridia;O__Clostridiales;F__Ruminococcaceae;G__Ruminococcus;S__Ruminococcus_flavefaciens
R_root;K__Bacteria;P__Firmicutes;C__Clostridia;O__Clostridiales;F__Ruminococcaceae;G__Ruminococcus;S__Ruminococcus_sp._37_24
R_root;K__Bacteria;P__Firmicutes;C__Clostridia;O__Clostridiales;F__Ruminococcaceae;G__Ruminococcus;S__Ruminococcus_sp._CAG:108
R_root;K__Bacteria;P__Firmicutes;C__Clostridia;O__Clostridiales;F__Ruminococcaceae;G__Ruminococcus;S__Ruminococcus_sp._CAG:108-related_41_35
R_root;K__Bacteria;P__Firmicutes;C__Clostridia;O__Clostridiales;F__Ruminococcaceae;G__Ruminococcus;S__Ruminococcus_sp._CAG:9-related_41_34
R_root;K__Bacteria;P__Firmicutes;C__Clostridia;O__Clostridiales;F__Ruminococcaceae;G__Ruminococcus;S__undef
R_root;K__Bacteria;P__Firmicutes;C__Clostridia;O__Clostridiales;F__undef;G__Flavonifractor;S__Flavonifractor_plautii
R_root;K__Bacteria;P__Firmicutes;C__Clostridia;O__Clostridiales;F__undef;G__Flavonifractor;S__Flavonifractor_sp._An10
R_root;K__Bacteria;P__Firmicutes;C__Clostridia;O__Clostridiales;F__undef;G__Flavonifractor;S__Flavonifractor_sp._An112
R_root;K__Bacteria;P__Firmicutes;C__Clostridia;O__Clostridiales;F__undef;G__Flavonifractor;S__Flavonifractor_sp._An135
R_root;K__Bacteria;P__Firmicutes;C__Clostridia;O__Clostridiales;F__undef;G__Flavonifractor;S__Flavonifractor_sp._An82
R_root;K__Bacteria;P__Firmicutes;C__Clostridia;O__Clostridiales;F__undef;G__Flavonifractor;S__Flavonifractor_sp._An9
R_root;K__Bacteria;P__Firmicutes;C__Clostridia;O__Clostridiales;F__undef;G__Flavonifractor;S__undef
R_root;K__Bacteria;P__Firmicutes;C__Clostridia;O__Clostridiales;F__undef;G__Intestinimonas;S__Intestinimonas_butyriciproducens
R_root;K__Bacteria;P__Firmicutes;C__Clostridia;O__Clostridiales;F__undef;G__Pseudoflavonifractor;S__Pseudoflavonifractor_sp._An44
R_root;K__Bacteria;P__Firmicutes;C__Clostridia;O__Clostridiales;F__undef;G__undef;S__Clostridiales_bacterium_59_14
R_root;K__Bacteria;P__Firmicutes;C__Clostridia;O__Clostridiales;F__undef;G__undef;S__Clostridiales_bacterium_DRI-13
R_root;K__Bacteria;P__Firmicutes;C__Clostridia;O__Clostridiales;F__undef;G__undef;S__[Bacteroides]_pectinophilus
R_root;K__Bacteria;P__Firmicutes;C__Clostridia;O__Clostridiales;F__undef;G__undef;S__uncultured_Clostridiales_bacterium
R_root;K__Bacteria;P__Firmicutes;C__Clostridia;O__undef;F__undef;G__undef;S__Clostridia_bacterium_UC5.1-2H11
R_root;K__Bacteria;P__Firmicutes;C__Clostridia;O__undef;F__undef;G__undef;S__undef
R_root;K__Bacteria;P__Firmicutes;C__Negativicutes;O__Selenomonadales;F__Selenomonadaceae;G__Megamonas;S__Megamonas_rupellensis
R_root;K__Bacteria;P__Firmicutes;C__Negativicutes;O__Selenomonadales;F__Selenomonadaceae;G__Megamonas;S__Megamonas_sp._Calf98-2
R_root;K__Bacteria;P__Firmicutes;C__Negativicutes;O__Selenomonadales;F__Selenomonadaceae;G__Selenomonas;S__Selenomonas_ruminantium
R_root;K__Bacteria;P__Firmicutes;C__Negativicutes;O__Selenomonadales;F__undef;G__undef;S__undef
R_root;K__Bacteria;P__Firmicutes;C__Negativicutes;O__Veillonellales;F__Veillonellaceae;G__Allisonella;S__Allisonella_histaminiformans
R_root;K__Bacteria;P__Firmicutes;C__undef;O__undef;F__undef;G__undef;S__Firmicutes_bacterium_CAG:103
R_root;K__Bacteria;P__Firmicutes;C__undef;O__undef;F__undef;G__undef;S__Firmicutes_bacterium_CAG:129
R_root;K__Bacteria;P__Firmicutes;C__undef;O__undef;F__undef;G__undef;S__Firmicutes_bacterium_CAG:129_59_24
R_root;K__Bacteria;P__Firmicutes;C__undef;O__undef;F__undef;G__undef;S__Firmicutes_bacterium_CAG:176
R_root;K__Bacteria;P__Firmicutes;C__undef;O__undef;F__undef;G__undef;S__Firmicutes_bacterium_CAG:240
R_root;K__Bacteria;P__Firmicutes;C__undef;O__undef;F__undef;G__undef;S__Firmicutes_bacterium_CAG:341
R_root;K__Bacteria;P__Proteobacteria;C__Alphaproteobacteria;O__undef;F__undef;G__undef;S__undef
R_root;K__Bacteria;P__Proteobacteria;C__Betaproteobacteria;O__Burkholderiales;F__Burkholderiaceae;G__Lautropia;S__Lautropia_mirabilis
R_root;K__Bacteria;P__Proteobacteria;C__Betaproteobacteria;O__Burkholderiales;F__Sutterellaceae;G__Sutterella;S__Sutterella_parvirubra
R_root;K__Bacteria;P__Proteobacteria;C__Betaproteobacteria;O__Neisseriales;F__Neisseriaceae;G__Neisseria;S__Neisseria_gonorrhoeae
R_root;K__Bacteria;P__Proteobacteria;C__Gammaproteobacteria;O__Aeromonadales;F__Aeromonadaceae;G__Aeromonas;S__Aeromonas_hydrophila
R_root;K__Bacteria;P__Proteobacteria;C__Gammaproteobacteria;O__Enterobacterales;F__Enterobacteriaceae;G__Citrobacter;S__Citrobacter_europaeus
R_root;K__Bacteria;P__Proteobacteria;C__Gammaproteobacteria;O__Enterobacterales;F__Enterobacteriaceae;G__Citrobacter;S__Citrobacter_koseri
R_root;K__Bacteria;P__Proteobacteria;C__Gammaproteobacteria;O__Enterobacterales;F__Enterobacteriaceae;G__Citrobacter;S__Citrobacter_sp._30_2
R_root;K__Bacteria;P__Proteobacteria;C__Gammaproteobacteria;O__Enterobacterales;F__Enterobacteriaceae;G__Enterobacter;S__Enterobacter_sp._FY-07
R_root;K__Bacteria;P__Proteobacteria;C__Gammaproteobacteria;O__Enterobacterales;F__Enterobacteriaceae;G__Escherichia;S__Escherichia_fergusonii
R_root;K__Bacteria;P__Proteobacteria;C__Gammaproteobacteria;O__Enterobacterales;F__Enterobacteriaceae;G__Klebsiella;S__Klebsiella_aerogenes
R_root;K__Bacteria;P__Proteobacteria;C__Gammaproteobacteria;O__Enterobacterales;F__Enterobacteriaceae;G__Klebsiella;S__Klebsiella_quasipneumoniae
R_root;K__Bacteria;P__Proteobacteria;C__Gammaproteobacteria;O__Enterobacterales;F__Enterobacteriaceae;G__Klebsiella;S__Klebsiella_variicola
R_root;K__Bacteria;P__Proteobacteria;C__Gammaproteobacteria;O__Enterobacterales;F__Enterobacteriaceae;G__Klebsiella;S__Klebsiella_variicola_CAG:634
R_root;K__Bacteria;P__Proteobacteria;C__Gammaproteobacteria;O__Enterobacterales;F__Enterobacteriaceae;G__Klebsiella;S__undef
R_root;K__Bacteria;P__Proteobacteria;C__Gammaproteobacteria;O__Enterobacterales;F__Enterobacteriaceae;G__undef;S__undef
R_root;K__Bacteria;P__Proteobacteria;C__Gammaproteobacteria;O__Enterobacterales;F__Morganellaceae;G__Proteus;S__Proteus_mirabilis
R_root;K__Bacteria;P__Proteobacteria;C__Gammaproteobacteria;O__Enterobacterales;F__undef;G__undef;S__undef
R_root;K__Bacteria;P__Proteobacteria;C__Gammaproteobacteria;O__undef;F__undef;G__undef;S__Solemya_pervernicosa_gill_symbiont
R_root;K__Bacteria;P__Proteobacteria;C__Gammaproteobacteria;O__undef;F__undef;G__undef;S__undef
R_root;K__Bacteria;P__Spirochaetes;C__Spirochaetia;O__Spirochaetales;F__Spirochaetaceae;G__Treponema;S__undef
R_root;K__Bacteria;P__Synergistetes;C__Synergistia;O__Synergistales;F__Synergistaceae;G__Pyramidobacter;S__Pyramidobacter_sp._C12-8
