# Supplementary material for: Rewiring of Microbiota Networks in Erosive Inflammation of the Stomach and Small Bowel
Source: Front Bioeng Biotechnol. 2020 May 13;8:299. doi: 10.3389/fbioe.2020.00299 (PMC7237573; doi:10.3389/fbioe.2020.00299)
Supplement: TABLE S2 — List of differential functions. [file Table_2.XLSX]

## Sheet: kegg.classC.HG.wilcox
pathway	pvalue	fdr
Genetic Information Processing;Folding_ Sorting and Degradation;Chaperones and folding catalysts	0.00793651	0.0268044
Genetic Information Processing;Folding_ Sorting and Degradation;Proteasome	0.00793651	0.0268044
Genetic Information Processing;Folding_ Sorting and Degradation;Protein export	0.00793651	0.0268044
Genetic Information Processing;Folding_ Sorting and Degradation;Protein processing in endoplasmic reticulum	0.00793651	0.0268044
Genetic Information Processing;Folding_ Sorting and Degradation;RNA degradation	0.0211767	0.0336245
Genetic Information Processing;Folding_ Sorting and Degradation;Sulfur relay system	0.015873	0.0308834
Genetic Information Processing;Folding_ Sorting and Degradation;Ubiquitin system	0.0119252	0.0308834
Genetic Information Processing;Translation;Aminoacyl-tRNA biosynthesis	0.00793651	0.0268044
Genetic Information Processing;Translation;RNA transport	0.00793651	0.0268044
Genetic Information Processing;Translation;Ribosome	0.00793651	0.0268044
Genetic Information Processing;Translation;Ribosome Biogenesis	0.00793651	0.0268044
Genetic Information Processing;Translation;Ribosome biogenesis in eukaryotes	0.00793651	0.0268044
Genetic Information Processing;Translation;Translation factors	0.00793651	0.0268044
Genetic Information Processing;Transcription;Basal transcription factors	0.0211767	0.0336245
Genetic Information Processing;Transcription;RNA polymerase	0.00793651	0.0268044
Genetic Information Processing;Transcription;Transcription factors	0.031746	0.0336245
Genetic Information Processing;Transcription;Transcription machinery	0.00793651	0.0268044
Genetic Information Processing;Replication and Repair;Base excision repair	0.00793651	0.0268044
Genetic Information Processing;Replication and Repair;Chromosome	0.00793651	0.0268044
Genetic Information Processing;Replication and Repair;DNA repair and recombination proteins	0.015873	0.0308834
Genetic Information Processing;Replication and Repair;DNA replication	0.00793651	0.0268044
Genetic Information Processing;Replication and Repair;DNA replication proteins	0.0119252	0.0308834
Genetic Information Processing;Replication and Repair;Homologous recombination	0.00793651	0.0268044
Genetic Information Processing;Replication and Repair;Mismatch repair	0.00793651	0.0268044
Genetic Information Processing;Replication and Repair;Nucleotide excision repair	0.00793651	0.0268044
Cellular Processes;Cell Motility;Bacterial chemotaxis	0.031746	0.0336245
Cellular Processes;Cell Motility;Cytoskeleton proteins	0.00793651	0.0268044
Cellular Processes;Cell Communication;Adherens junction	0.0268567	0.0336245
Cellular Processes;Transport and Catabolism;Endocytosis	0.0458662	0.0461238
Cellular Processes;Transport and Catabolism;Lysosome	0.031746	0.0336245
Cellular Processes;Transport and Catabolism;Peroxisome	0.031746	0.0336245
Cellular Processes;Transport and Catabolism;Phagosome	0.011412	0.0308834
Cellular Processes;Cell Growth and Death;Apoptosis	0.031746	0.0336245
Cellular Processes;Cell Growth and Death;Cell cycle - Caulobacter	0.00793651	0.0268044
Organismal Systems;Immune System;Antigen processing and presentation	0.0119252	0.0308834
Organismal Systems;Immune System;Leukocyte transendothelial migration	0.0355788	0.0369713
Organismal Systems;Immune System;NOD-like receptor signaling pathway	0.0119252	0.0308834
Organismal Systems;Sensory System;Phototransduction - fly	0.0153332	0.0308834
Organismal Systems;Environmental Adaptation;Plant-pathogen interaction	0.00793651	0.0268044
Organismal Systems;Digestive System;Pancreatic secretion	0.0432196	0.0439563
Organismal Systems;Digestive System;Protein digestion and absorption	0.0355788	0.0369713
Organismal Systems;Endocrine System;Adipocytokine signaling pathway	0.0119252	0.0308834
Organismal Systems;Endocrine System;Insulin signaling pathway	0.015873	0.0308834
Organismal Systems;Endocrine System;PPAR signaling pathway	0.015873	0.0308834
Organismal Systems;Endocrine System;Progesterone-mediated oocyte maturation	0.00793651	0.0268044
Organismal Systems;Nervous System;Glutamatergic synapse	0.00793651	0.0268044
Organismal Systems;Excretory System;Endocrine and other factor-regulated calcium reabsorption	0.0441713	0.0446705
Unclassified;Poorly Characterized;Function unknown	0.031746	0.0336245
Unclassified;Poorly Characterized;General function prediction only	0.015873	0.0308834
Unclassified;Genetic Information Processing;Others	0.031746	0.0336245
Unclassified;Genetic Information Processing;Protein folding and associated processing	0.031746	0.0336245
Unclassified;Genetic Information Processing;Replication_ recombination and repair proteins	0.031746	0.0336245
Unclassified;Genetic Information Processing;Restriction enzyme	0.031746	0.0336245
Unclassified;Genetic Information Processing;Translation proteins	0.00793651	0.0268044
Unclassified;Metabolism;Amino acid metabolism	0.0361451	0.0369713
Unclassified;Metabolism;Carbohydrate metabolism	0.031746	0.0336245
Unclassified;Metabolism;Energy metabolism	0.031746	0.0336245
Unclassified;Metabolism;Lipid metabolism	0.031746	0.0336245
Unclassified;Metabolism;Metabolism of cofactors and vitamins	0.031746	0.0336245
Unclassified;Metabolism;Others	0.031746	0.0336245
Unclassified;Cellular Processes and Signaling;Cell division	0.00793651	0.0268044
Unclassified;Cellular Processes and Signaling;Cell motility and secretion	0.031746	0.0336245
Unclassified;Cellular Processes and Signaling;Germination	0.00793651	0.0268044
Unclassified;Cellular Processes and Signaling;Other ion-coupled transporters	0.031746	0.0336245
Unclassified;Cellular Processes and Signaling;Other transporters	0.031746	0.0336245
Unclassified;Cellular Processes and Signaling;Signal transduction mechanisms	0.031746	0.0336245
Unclassified;Cellular Processes and Signaling;Sporulation	0.00793651	0.0268044
Environmental Information Processing;Signaling Molecules and Interaction;Bacterial toxins	0.015873	0.0308834
Environmental Information Processing;Signaling Molecules and Interaction;Cellular antigens	0.015873	0.0308834
Environmental Information Processing;Signal Transduction;Calcium signaling pathway	0.0361451	0.0369713
Environmental Information Processing;Signal Transduction;Hedgehog signaling pathway	0.0209213	0.0336245
Environmental Information Processing;Signal Transduction;Phosphatidylinositol signaling system	0.0211767	0.0336245
Environmental Information Processing;Signal Transduction;Two-component system	0.031746	0.0336245
Environmental Information Processing;Membrane Transport;ABC transporters	0.031746	0.0336245
Environmental Information Processing;Membrane Transport;Transporters	0.031746	0.0336245
Human Diseases;Cancers;Pathways in cancer	0.00793651	0.0268044
Human Diseases;Cancers;Prostate cancer	0.0119252	0.0308834
Human Diseases;Metabolic Diseases;Type I diabetes mellitus	0.00793651	0.0268044
Human Diseases;Metabolic Diseases;Type II diabetes mellitus	0.015873	0.0308834
Human Diseases;Immune System Diseases;Systemic lupus erythematosus	0.0338949	0.0356893
Human Diseases;Cardiovascular Diseases;Arrhythmogenic right ventricular cardiomyopathy (ARVC)	0.0109095	0.0308834
Human Diseases;Cardiovascular Diseases;Dilated cardiomyopathy (DCM)	0.0109095	0.0308834
Human Diseases;Cardiovascular Diseases;Hypertrophic cardiomyopathy (HCM)	0.0147069	0.0308834
Human Diseases;Neurodegenerative Diseases;Alzheimer's disease	0.00793651	0.0268044
Human Diseases;Infectious Diseases;Amoebiasis	0.015873	0.0308834
Human Diseases;Infectious Diseases;Chagas disease (American trypanosomiasis)	0.0111594	0.0308834
Human Diseases;Infectious Diseases;Epithelial cell signaling in Helicobacter pylori infection	0.031746	0.0336245
Human Diseases;Infectious Diseases;Shigellosis	0.0116673	0.0308834
Human Diseases;Infectious Diseases;Tuberculosis	0.00793651	0.0268044
Human Diseases;Infectious Diseases;Vibrio cholerae infection	0.0109095	0.0308834
Metabolism;Metabolism of Cofactors and Vitamins;Biotin metabolism	0.031746	0.0336245
Metabolism;Metabolism of Cofactors and Vitamins;Folate biosynthesis	0.031746	0.0336245
Metabolism;Metabolism of Cofactors and Vitamins;Nicotinate and nicotinamide metabolism	0.015873	0.0308834
Metabolism;Metabolism of Cofactors and Vitamins;One carbon pool by folate	0.015873	0.0308834
Metabolism;Metabolism of Cofactors and Vitamins;Pantothenate and CoA biosynthesis	0.015873	0.0308834
Metabolism;Metabolism of Cofactors and Vitamins;Porphyrin and chlorophyll metabolism	0.00793651	0.0268044
Metabolism;Metabolism of Cofactors and Vitamins;Riboflavin metabolism	0.015873	0.0308834
Metabolism;Metabolism of Cofactors and Vitamins;Thiamine metabolism	0.00793651	0.0268044
Metabolism;Metabolism of Cofactors and Vitamins;Vitamin B6 metabolism	0.00793651	0.0268044
Metabolism;Xenobiotics Biodegradation and Metabolism;Aminobenzoate degradation	0.031746	0.0336245
Metabolism;Xenobiotics Biodegradation and Metabolism;Benzoate degradation	0.031746	0.0336245
Metabolism;Xenobiotics Biodegradation and Metabolism;Drug metabolism - other enzymes	0.00793651	0.0268044
Metabolism;Xenobiotics Biodegradation and Metabolism;Ethylbenzene degradation	0.031746	0.0336245
Metabolism;Xenobiotics Biodegradation and Metabolism;Naphthalene degradation	0.031746	0.0336245
Metabolism;Xenobiotics Biodegradation and Metabolism;Polycyclic aromatic hydrocarbon degradation	0.015873	0.0308834
Metabolism;Amino Acid Metabolism;Alanine_aspartate and glutamate metabolism	0.031746	0.0336245
Metabolism;Amino Acid Metabolism;Amino acid related enzymes	0.00793651	0.0268044
Metabolism;Amino Acid Metabolism;Arginine and proline metabolism	0.031746	0.0336245
Metabolism;Amino Acid Metabolism;Cysteine and methionine metabolism	0.031746	0.0336245
Metabolism;Amino Acid Metabolism;Glycine_serine and threonine metabolism	0.031746	0.0336245
Metabolism;Amino Acid Metabolism;Histidine metabolism	0.015873	0.0308834
Metabolism;Amino Acid Metabolism;Lysine biosynthesis	0.00793651	0.0268044
Metabolism;Amino Acid Metabolism;Phenylalanine_ tyrosine and tryptophan biosynthesis	0.00793651	0.0268044
Metabolism;Amino Acid Metabolism;Tyrosine metabolism	0.031746	0.0336245
Metabolism;Amino Acid Metabolism;Valine_ leucine and isoleucine biosynthesis	0.031746	0.0336245
Metabolism;Carbohydrate Metabolism;Amino sugar and nucleotide sugar metabolism	0.031746	0.0336245
Metabolism;Carbohydrate Metabolism;Butanoate metabolism	0.031746	0.0336245
Metabolism;Carbohydrate Metabolism;C5-Branched dibasic acid metabolism	0.031746	0.0336245
Metabolism;Carbohydrate Metabolism;Citrate cycle (TCA cycle)	0.031746	0.0336245
Metabolism;Carbohydrate Metabolism;Fructose and mannose metabolism	0.031746	0.0336245
Metabolism;Carbohydrate Metabolism;Galactose metabolism	0.031746	0.0336245
Metabolism;Carbohydrate Metabolism;Glycolysis / Gluconeogenesis	0.031746	0.0336245
Metabolism;Carbohydrate Metabolism;Glyoxylate and dicarboxylate metabolism	0.031746	0.0336245
Metabolism;Carbohydrate Metabolism;Pentose and glucuronate interconversions	0.031746	0.0336245
Metabolism;Carbohydrate Metabolism;Pentose phosphate pathway	0.031746	0.0336245
Metabolism;Carbohydrate Metabolism;Pyruvate metabolism	0.031746	0.0336245
Metabolism;Carbohydrate Metabolism;Starch and sucrose metabolism	0.031746	0.0336245
Metabolism;Metabolism of Other Amino Acids;Cyanoamino acid metabolism	0.031746	0.0336245
Metabolism;Metabolism of Other Amino Acids;D-Alanine metabolism	0.015873	0.0308834
Metabolism;Metabolism of Other Amino Acids;D-Arginine and D-ornithine metabolism	0.0119252	0.0308834
Metabolism;Metabolism of Other Amino Acids;D-Glutamine and D-glutamate metabolism	0.00793651	0.0268044
Metabolism;Metabolism of Other Amino Acids;Phosphonate and phosphinate metabolism	0.0116673	0.0308834
Metabolism;Metabolism of Other Amino Acids;Selenocompound metabolism	0.031746	0.0336245
Metabolism;Enzyme Families;Peptidases	0.015873	0.0308834
Metabolism;Enzyme Families;Protein kinases	0.031746	0.0336245
Metabolism;Biosynthesis of Other Secondary Metabolites;Betalain biosynthesis	0.0242514	0.0336245
Metabolism;Biosynthesis of Other Secondary Metabolites;Butirosin and neomycin biosynthesis	0.031746	0.0336245
Metabolism;Biosynthesis of Other Secondary Metabolites;Flavone and flavonol biosynthesis	0.00793651	0.0268044
Metabolism;Biosynthesis of Other Secondary Metabolites;Flavonoid biosynthesis	0.0211767	0.0336245
Metabolism;Biosynthesis of Other Secondary Metabolites;Indole alkaloid biosynthesis	0.0242514	0.0336245
Metabolism;Biosynthesis of Other Secondary Metabolites;Isoquinoline alkaloid biosynthesis	0.031746	0.0336245
Metabolism;Biosynthesis of Other Secondary Metabolites;Novobiocin biosynthesis	0.00793651	0.0268044
Metabolism;Biosynthesis of Other Secondary Metabolites;Phenylpropanoid biosynthesis	0.031746	0.0336245
Metabolism;Biosynthesis of Other Secondary Metabolites;Streptomycin biosynthesis	0.031746	0.0336245
Metabolism;Biosynthesis of Other Secondary Metabolites;Tropane_ piperidine and pyridine alkaloid biosynthesis	0.00793651	0.0268044
Metabolism;Biosynthesis of Other Secondary Metabolites;beta-Lactam resistance	0.046533	0.046533
Metabolism;Glycan Biosynthesis and Metabolism;Glycosaminoglycan degradation	0.031746	0.0336245
Metabolism;Glycan Biosynthesis and Metabolism;Glycosphingolipid biosynthesis - ganglio series	0.0361451	0.0369713
Metabolism;Glycan Biosynthesis and Metabolism;Glycosphingolipid biosynthesis - globo series	0.031746	0.0336245
Metabolism;Glycan Biosynthesis and Metabolism;Glycosyltransferases	0.031746	0.0336245
Metabolism;Glycan Biosynthesis and Metabolism;N-Glycan biosynthesis	0.00793651	0.0268044
Metabolism;Glycan Biosynthesis and Metabolism;Other glycan degradation	0.031746	0.0336245
Metabolism;Glycan Biosynthesis and Metabolism;Peptidoglycan biosynthesis	0.00793651	0.0268044
Metabolism;Nucleotide Metabolism;Purine metabolism	0.015873	0.0308834
Metabolism;Nucleotide Metabolism;Pyrimidine metabolism	0.00793651	0.0268044
Metabolism;Metabolism of Terpenoids and Polyketides;Biosynthesis of ansamycins	0.015873	0.0308834
Metabolism;Metabolism of Terpenoids and Polyketides;Biosynthesis of siderophore group nonribosomal peptides	0.031746	0.0336245
Metabolism;Metabolism of Terpenoids and Polyketides;Biosynthesis of vancomycin group antibiotics	0.0211767	0.0336245
Metabolism;Metabolism of Terpenoids and Polyketides;Limonene and pinene degradation	0.031746	0.0336245
Metabolism;Metabolism of Terpenoids and Polyketides;Polyketide sugar unit biosynthesis	0.015873	0.0308834
Metabolism;Metabolism of Terpenoids and Polyketides;Prenyltransferases	0.00793651	0.0268044
Metabolism;Metabolism of Terpenoids and Polyketides;Terpenoid backbone biosynthesis	0.00793651	0.0268044
Metabolism;Metabolism of Terpenoids and Polyketides;Tetracycline biosynthesis	0.0211767	0.0336245
Metabolism;Metabolism of Terpenoids and Polyketides;Zeatin biosynthesis	0.00793651	0.0268044
Metabolism;Lipid Metabolism;Fatty acid biosynthesis	0.00793651	0.0268044
Metabolism;Lipid Metabolism;Glycerolipid metabolism	0.031746	0.0336245
Metabolism;Lipid Metabolism;Glycerophospholipid metabolism	0.015873	0.0308834
Metabolism;Lipid Metabolism;Lipid biosynthesis proteins	0.015873	0.0308834
Metabolism;Lipid Metabolism;Primary bile acid biosynthesis	0.00793651	0.0268044
Metabolism;Lipid Metabolism;Secondary bile acid biosynthesis	0.00793651	0.0268044
Metabolism;Lipid Metabolism;Sphingolipid metabolism	0.031746	0.0336245
Metabolism;Energy Metabolism;Carbon fixation in photosynthetic organisms	0.015873	0.0308834
Metabolism;Energy Metabolism;Carbon fixation pathways in prokaryotes	0.031746	0.0336245
Metabolism;Energy Metabolism;Methane metabolism	0.031746	0.0336245
Metabolism;Energy Metabolism;Nitrogen metabolism	0.031746	0.0336245
Metabolism;Energy Metabolism;Oxidative phosphorylation	0.031746	0.0336245
Metabolism;Energy Metabolism;Photosynthesis	0.00793651	0.0268044
Metabolism;Energy Metabolism;Photosynthesis proteins	0.00793651	0.0268044
Metabolism;Energy Metabolism;Sulfur metabolism	0.031746	0.0336245

## Sheet: kegg.classC.HI.wilcox
pathway	pvalue	fdr
Unclassified;Cellular Processes and Signaling;Sporulation	0.031746	0.046533
Human Diseases;Neurodegenerative Diseases;Prion diseases	0.046533	0.046533
Metabolism;Glycan Biosynthesis and Metabolism;N-Glycan biosynthesis	0.0119252	0.046533
Metabolism;Lipid Metabolism;Secondary bile acid biosynthesis	0.0458662	0.046533
Metabolism;Lipid Metabolism;alpha-Linolenic acid metabolism	0.0344536	0.046533

## Sheet: kegg.classC.IG.wilcox
pathway	pvalue	fdr
Unclassified;Cellular Processes and Signaling;Sporulation	0.031746	0.046533
Human Diseases;Neurodegenerative Diseases;Prion diseases	0.046533	0.046533
Metabolism;Glycan Biosynthesis and Metabolism;N-Glycan biosynthesis	0.0119252	0.046533
Metabolism;Lipid Metabolism;Secondary bile acid biosynthesis	0.0458662	0.046533
Metabolism;Lipid Metabolism;alpha-Linolenic acid metabolism	0.0344536	0.046533
