# Supplementary material for: Rewiring of Microbiota Networks in Erosive Inflammation of the Stomach and Small Bowel
Source: Front Bioeng Biotechnol. 2020 May 13;8:299. doi: 10.3389/fbioe.2020.00299 (PMC7237573; doi:10.3389/fbioe.2020.00299)
Supplement: TABLE S3 — List of markers from iENA. [file Table_3.XLSX]

## Sheet: iENA genus markers
R_root;K__Bacteria;P__Actinobacteria;C__Actinobacteria;O__Actinomycetales;F__Actinomycetaceae;G__Actinobaculum
R_root;K__Bacteria;P__Actinobacteria;C__Actinobacteria;O__Actinomycetales;F__Actinomycetaceae;G__Actinomyces
R_root;K__Bacteria;P__Actinobacteria;C__Actinobacteria;O__Actinomycetales;F__Actinomycetaceae;G__undef
R_root;K__Bacteria;P__Actinobacteria;C__Actinobacteria;O__Bifidobacteriales;F__Bifidobacteriaceae;G__Bifidobacterium
R_root;K__Bacteria;P__Actinobacteria;C__Actinobacteria;O__Bifidobacteriales;F__Bifidobacteriaceae;G__undef
R_root;K__Bacteria;P__Actinobacteria;C__Actinobacteria;O__Corynebacteriales;F__Mycobacteriaceae;G__Mycobacterium
R_root;K__Bacteria;P__Actinobacteria;C__Actinobacteria;O__Micrococcales;F__Micrococcaceae;G__Rothia
R_root;K__Bacteria;P__Actinobacteria;C__Actinobacteria;O__Micrococcales;F__Sanguibacteraceae;G__Sanguibacter
R_root;K__Bacteria;P__Actinobacteria;C__Actinobacteria;O__undef;F__undef;G__undef
R_root;K__Bacteria;P__Actinobacteria;C__Coriobacteriia;O__Coriobacteriales;F__Coriobacteriaceae;G__Collinsella
R_root;K__Bacteria;P__Actinobacteria;C__Coriobacteriia;O__Coriobacteriales;F__Coriobacteriaceae;G__undef
R_root;K__Bacteria;P__Actinobacteria;C__Coriobacteriia;O__Coriobacteriales;F__undef;G__undef
R_root;K__Bacteria;P__Actinobacteria;C__Coriobacteriia;O__Eggerthellales;F__Eggerthellaceae;G__Arabia
R_root;K__Bacteria;P__Actinobacteria;C__Coriobacteriia;O__Eggerthellales;F__Eggerthellaceae;G__Eggerthella
R_root;K__Bacteria;P__Actinobacteria;C__Coriobacteriia;O__Eggerthellales;F__Eggerthellaceae;G__undef
R_root;K__Bacteria;P__Actinobacteria;C__Coriobacteriia;O__undef;F__undef;G__undef
R_root;K__Bacteria;P__Actinobacteria;C__undef;O__undef;F__undef;G__undef
R_root;K__Bacteria;P__Bacteroidetes;C__Bacteroidia;O__Bacteroidales;F__Bacteroidaceae;G__Mediterranea
R_root;K__Bacteria;P__Bacteroidetes;C__Bacteroidia;O__Bacteroidales;F__Bacteroidaceae;G__undef
R_root;K__Bacteria;P__Bacteroidetes;C__Bacteroidia;O__Bacteroidales;F__Dysgonamonadaceae;G__Dysgonomonas
R_root;K__Bacteria;P__Bacteroidetes;C__Bacteroidia;O__Bacteroidales;F__Odoribacteraceae;G__Culturomica
R_root;K__Bacteria;P__Bacteroidetes;C__Bacteroidia;O__Bacteroidales;F__Odoribacteraceae;G__Odoribacter
R_root;K__Bacteria;P__Bacteroidetes;C__Bacteroidia;O__Bacteroidales;F__Odoribacteraceae;G__undef
R_root;K__Bacteria;P__Bacteroidetes;C__Bacteroidia;O__Bacteroidales;F__Porphyromonadaceae;G__Macellibacteroides
R_root;K__Bacteria;P__Bacteroidetes;C__Bacteroidia;O__Bacteroidales;F__Porphyromonadaceae;G__Sanguibacteroides
R_root;K__Bacteria;P__Bacteroidetes;C__Bacteroidia;O__Bacteroidales;F__Prevotellaceae;G__Alloprevotella
R_root;K__Bacteria;P__Bacteroidetes;C__Bacteroidia;O__Bacteroidales;F__Prevotellaceae;G__Paraprevotella
R_root;K__Bacteria;P__Bacteroidetes;C__Bacteroidia;O__Bacteroidales;F__Tannerellaceae;G__Parabacteroides
R_root;K__Bacteria;P__Bacteroidetes;C__Bacteroidia;O__undef;F__undef;G__undef
R_root;K__Bacteria;P__Bacteroidetes;C__Flavobacteriia;O__Flavobacteriales;F__Flavobacteriaceae;G__Flavobacterium
R_root;K__Bacteria;P__Chlamydiae;C__Chlamydiia;O__Parachlamydiales;F__Waddliaceae;G__Waddlia
R_root;K__Bacteria;P__Chloroflexi;C__Anaerolineae;O__Anaerolineales;F__Anaerolineaceae;G__Flexilinea
R_root;K__Bacteria;P__Fibrobacteres;C__Fibrobacteria;O__Fibrobacterales;F__Fibrobacteraceae;G__Fibrobacter
R_root;K__Bacteria;P__Firmicutes;C__Bacilli;O__Bacillales;F__Bacillaceae;G__Bacillus
R_root;K__Bacteria;P__Firmicutes;C__Bacilli;O__Bacillales;F__Bacillaceae;G__Oceanobacillus
R_root;K__Bacteria;P__Firmicutes;C__Bacilli;O__Bacillales;F__Bacillaceae;G__Psychrobacillus
R_root;K__Bacteria;P__Firmicutes;C__Bacilli;O__Bacillales;F__Bacillaceae;G__undef
R_root;K__Bacteria;P__Firmicutes;C__Bacilli;O__Bacillales;F__Listeriaceae;G__Listeria
R_root;K__Bacteria;P__Firmicutes;C__Bacilli;O__Bacillales;F__Paenibacillaceae;G__Brevibacillus
R_root;K__Bacteria;P__Firmicutes;C__Bacilli;O__Bacillales;F__Paenibacillaceae;G__Paenibacillus
R_root;K__Bacteria;P__Firmicutes;C__Bacilli;O__Bacillales;F__Paenibacillaceae;G__undef
R_root;K__Bacteria;P__Firmicutes;C__Bacilli;O__Bacillales;F__Staphylococcaceae;G__Staphylococcus
R_root;K__Bacteria;P__Firmicutes;C__Bacilli;O__Bacillales;F__undef;G__undef
R_root;K__Bacteria;P__Firmicutes;C__Bacilli;O__Lactobacillales;F__Enterococcaceae;G__Enterococcus
R_root;K__Bacteria;P__Firmicutes;C__Bacilli;O__Lactobacillales;F__Streptococcaceae;G__Streptococcus
R_root;K__Bacteria;P__Firmicutes;C__Bacilli;O__Lactobacillales;F__undef;G__undef
R_root;K__Bacteria;P__Firmicutes;C__Bacilli;O__undef;F__undef;G__undef
R_root;K__Bacteria;P__Firmicutes;C__Clostridia;O__Clostridiales;F__Catabacteriaceae;G__Catabacter
R_root;K__Bacteria;P__Firmicutes;C__Clostridia;O__Clostridiales;F__Christensenellaceae;G__Christensenella
R_root;K__Bacteria;P__Firmicutes;C__Clostridia;O__Clostridiales;F__Clostridiaceae;G__Clostridium
R_root;K__Bacteria;P__Firmicutes;C__Clostridia;O__Clostridiales;F__Clostridiaceae;G__Hungatella
R_root;K__Bacteria;P__Firmicutes;C__Clostridia;O__Clostridiales;F__Clostridiaceae;G__Inediibacterium
R_root;K__Bacteria;P__Firmicutes;C__Clostridia;O__Clostridiales;F__Clostridiaceae;G__Maledivibacter
R_root;K__Bacteria;P__Firmicutes;C__Clostridia;O__Clostridiales;F__Clostridiaceae;G__Massilioclostridium
R_root;K__Bacteria;P__Firmicutes;C__Clostridia;O__Clostridiales;F__Clostridiaceae;G__Natronincola
R_root;K__Bacteria;P__Firmicutes;C__Clostridia;O__Clostridiales;F__Clostridiaceae;G__Proteiniclasticum
R_root;K__Bacteria;P__Firmicutes;C__Clostridia;O__Clostridiales;F__Clostridiaceae;G__Sarcina
R_root;K__Bacteria;P__Firmicutes;C__Clostridia;O__Clostridiales;F__Clostridiaceae;G__Youngiibacter
R_root;K__Bacteria;P__Firmicutes;C__Clostridia;O__Clostridiales;F__Clostridiaceae;G__undef
R_root;K__Bacteria;P__Firmicutes;C__Clostridia;O__Clostridiales;F__Clostridiales_Family_XII._Incertae_Sedis;G__Acidaminobacter
R_root;K__Bacteria;P__Firmicutes;C__Clostridia;O__Clostridiales;F__Clostridiales_Family_XIII._Incertae_Sedis;G__Emergencia
R_root;K__Bacteria;P__Firmicutes;C__Clostridia;O__Clostridiales;F__Clostridiales_Family_XIII._Incertae_Sedis;G__Mogibacterium
R_root;K__Bacteria;P__Firmicutes;C__Clostridia;O__Clostridiales;F__Eubacteriaceae;G__Alkalibacter
R_root;K__Bacteria;P__Firmicutes;C__Clostridia;O__Clostridiales;F__Eubacteriaceae;G__Eubacterium
R_root;K__Bacteria;P__Firmicutes;C__Clostridia;O__Clostridiales;F__Eubacteriaceae;G__undef
R_root;K__Bacteria;P__Firmicutes;C__Clostridia;O__Clostridiales;F__Lachnospiraceae;G__Acetitomaculum
R_root;K__Bacteria;P__Firmicutes;C__Clostridia;O__Clostridiales;F__Lachnospiraceae;G__Anaerosporobacter
R_root;K__Bacteria;P__Firmicutes;C__Clostridia;O__Clostridiales;F__Lachnospiraceae;G__Blautia
R_root;K__Bacteria;P__Firmicutes;C__Clostridia;O__Clostridiales;F__Lachnospiraceae;G__Butyrivibrio
R_root;K__Bacteria;P__Firmicutes;C__Clostridia;O__Clostridiales;F__Lachnospiraceae;G__Catonella
R_root;K__Bacteria;P__Firmicutes;C__Clostridia;O__Clostridiales;F__Lachnospiraceae;G__Dorea
R_root;K__Bacteria;P__Firmicutes;C__Clostridia;O__Clostridiales;F__Lachnospiraceae;G__Eisenbergiella
R_root;K__Bacteria;P__Firmicutes;C__Clostridia;O__Clostridiales;F__Lachnospiraceae;G__Fusicatenibacter
R_root;K__Bacteria;P__Firmicutes;C__Clostridia;O__Clostridiales;F__Lachnospiraceae;G__Herbinix
R_root;K__Bacteria;P__Firmicutes;C__Clostridia;O__Clostridiales;F__Lachnospiraceae;G__Lachnoanaerobaculum
R_root;K__Bacteria;P__Firmicutes;C__Clostridia;O__Clostridiales;F__Lachnospiraceae;G__Lachnobacterium
R_root;K__Bacteria;P__Firmicutes;C__Clostridia;O__Clostridiales;F__Lachnospiraceae;G__Lachnoclostridium
R_root;K__Bacteria;P__Firmicutes;C__Clostridia;O__Clostridiales;F__Lachnospiraceae;G__Oribacterium
R_root;K__Bacteria;P__Firmicutes;C__Clostridia;O__Clostridiales;F__Lachnospiraceae;G__Pseudobutyrivibrio
R_root;K__Bacteria;P__Firmicutes;C__Clostridia;O__Clostridiales;F__Lachnospiraceae;G__Robinsoniella
R_root;K__Bacteria;P__Firmicutes;C__Clostridia;O__Clostridiales;F__Lachnospiraceae;G__Roseburia
R_root;K__Bacteria;P__Firmicutes;C__Clostridia;O__Clostridiales;F__Lachnospiraceae;G__Shuttleworthia
R_root;K__Bacteria;P__Firmicutes;C__Clostridia;O__Clostridiales;F__Lachnospiraceae;G__Stomatobaculum
R_root;K__Bacteria;P__Firmicutes;C__Clostridia;O__Clostridiales;F__Lachnospiraceae;G__Tyzzerella
R_root;K__Bacteria;P__Firmicutes;C__Clostridia;O__Clostridiales;F__Lachnospiraceae;G__undef
R_root;K__Bacteria;P__Firmicutes;C__Clostridia;O__Clostridiales;F__Oscillospiraceae;G__Oscillibacter
R_root;K__Bacteria;P__Firmicutes;C__Clostridia;O__Clostridiales;F__Oscillospiraceae;G__undef
R_root;K__Bacteria;P__Firmicutes;C__Clostridia;O__Clostridiales;F__Peptococcaceae;G__Dehalobacter
R_root;K__Bacteria;P__Firmicutes;C__Clostridia;O__Clostridiales;F__Peptococcaceae;G__Desulfitobacterium
R_root;K__Bacteria;P__Firmicutes;C__Clostridia;O__Clostridiales;F__Peptococcaceae;G__Desulfosporosinus
R_root;K__Bacteria;P__Firmicutes;C__Clostridia;O__Clostridiales;F__Peptococcaceae;G__Desulfotomaculum
R_root;K__Bacteria;P__Firmicutes;C__Clostridia;O__Clostridiales;F__Peptostreptococcaceae;G__Clostridioides
R_root;K__Bacteria;P__Firmicutes;C__Clostridia;O__Clostridiales;F__Peptostreptococcaceae;G__Intestinibacter
R_root;K__Bacteria;P__Firmicutes;C__Clostridia;O__Clostridiales;F__Peptostreptococcaceae;G__Paeniclostridium
R_root;K__Bacteria;P__Firmicutes;C__Clostridia;O__Clostridiales;F__Peptostreptococcaceae;G__undef
R_root;K__Bacteria;P__Firmicutes;C__Clostridia;O__Clostridiales;F__Ruminococcaceae;G__Acetanaerobacterium
R_root;K__Bacteria;P__Firmicutes;C__Clostridia;O__Clostridiales;F__Ruminococcaceae;G__Acetivibrio
R_root;K__Bacteria;P__Firmicutes;C__Clostridia;O__Clostridiales;F__Ruminococcaceae;G__Anaerofilum
R_root;K__Bacteria;P__Firmicutes;C__Clostridia;O__Clostridiales;F__Ruminococcaceae;G__Anaeromassilibacillus
R_root;K__Bacteria;P__Firmicutes;C__Clostridia;O__Clostridiales;F__Ruminococcaceae;G__Angelakisella
R_root;K__Bacteria;P__Firmicutes;C__Clostridia;O__Clostridiales;F__Ruminococcaceae;G__Bittarella
R_root;K__Bacteria;P__Firmicutes;C__Clostridia;O__Clostridiales;F__Ruminococcaceae;G__Candidatus_Soleaferrea
R_root;K__Bacteria;P__Firmicutes;C__Clostridia;O__Clostridiales;F__Ruminococcaceae;G__Faecalibacterium
R_root;K__Bacteria;P__Firmicutes;C__Clostridia;O__Clostridiales;F__Ruminococcaceae;G__Fournierella
R_root;K__Bacteria;P__Firmicutes;C__Clostridia;O__Clostridiales;F__Ruminococcaceae;G__Hydrogenoanaerobacterium
R_root;K__Bacteria;P__Firmicutes;C__Clostridia;O__Clostridiales;F__Ruminococcaceae;G__Massilimaliae
R_root;K__Bacteria;P__Firmicutes;C__Clostridia;O__Clostridiales;F__Ruminococcaceae;G__Negativibacillus
R_root;K__Bacteria;P__Firmicutes;C__Clostridia;O__Clostridiales;F__Ruminococcaceae;G__Neglecta
R_root;K__Bacteria;P__Firmicutes;C__Clostridia;O__Clostridiales;F__Ruminococcaceae;G__Phocea
R_root;K__Bacteria;P__Firmicutes;C__Clostridia;O__Clostridiales;F__Ruminococcaceae;G__Provencibacterium
R_root;K__Bacteria;P__Firmicutes;C__Clostridia;O__Clostridiales;F__Ruminococcaceae;G__Ruminiclostridium
R_root;K__Bacteria;P__Firmicutes;C__Clostridia;O__Clostridiales;F__Ruminococcaceae;G__Ruminococcus
R_root;K__Bacteria;P__Firmicutes;C__Clostridia;O__Clostridiales;F__Ruminococcaceae;G__Ruthenibacterium
R_root;K__Bacteria;P__Firmicutes;C__Clostridia;O__Clostridiales;F__Ruminococcaceae;G__Sporobacter
R_root;K__Bacteria;P__Firmicutes;C__Clostridia;O__Clostridiales;F__Ruminococcaceae;G__Subdoligranulum
R_root;K__Bacteria;P__Firmicutes;C__Clostridia;O__Clostridiales;F__Ruminococcaceae;G__undef
R_root;K__Bacteria;P__Firmicutes;C__Clostridia;O__Clostridiales;F__undef;G__Epulopiscium
R_root;K__Bacteria;P__Firmicutes;C__Clostridia;O__Clostridiales;F__undef;G__Proteiniborus
R_root;K__Bacteria;P__Firmicutes;C__Clostridia;O__Clostridiales;F__undef;G__Pseudoflavonifractor
R_root;K__Bacteria;P__Firmicutes;C__Clostridia;O__Clostridiales;F__undef;G__undef
R_root;K__Bacteria;P__Firmicutes;C__Clostridia;O__undef;F__undef;G__undef
R_root;K__Bacteria;P__Firmicutes;C__Erysipelotrichia;O__Erysipelotrichales;F__Erysipelotrichaceae;G__Catenibacterium
R_root;K__Bacteria;P__Firmicutes;C__Erysipelotrichia;O__Erysipelotrichales;F__Erysipelotrichaceae;G__Coprobacillus
R_root;K__Bacteria;P__Firmicutes;C__Erysipelotrichia;O__Erysipelotrichales;F__Erysipelotrichaceae;G__Dubosiella
R_root;K__Bacteria;P__Firmicutes;C__Erysipelotrichia;O__Erysipelotrichales;F__Erysipelotrichaceae;G__Erysipelatoclostridium
R_root;K__Bacteria;P__Firmicutes;C__Erysipelotrichia;O__Erysipelotrichales;F__Erysipelotrichaceae;G__Holdemanella
R_root;K__Bacteria;P__Firmicutes;C__Erysipelotrichia;O__Erysipelotrichales;F__Erysipelotrichaceae;G__Holdemania
R_root;K__Bacteria;P__Firmicutes;C__Erysipelotrichia;O__Erysipelotrichales;F__Erysipelotrichaceae;G__Kandleria
R_root;K__Bacteria;P__Firmicutes;C__Erysipelotrichia;O__Erysipelotrichales;F__Erysipelotrichaceae;G__Merdibacter
R_root;K__Bacteria;P__Firmicutes;C__Erysipelotrichia;O__Erysipelotrichales;F__Erysipelotrichaceae;G__Solobacterium
R_root;K__Bacteria;P__Firmicutes;C__Erysipelotrichia;O__Erysipelotrichales;F__Erysipelotrichaceae;G__Traorella
R_root;K__Bacteria;P__Firmicutes;C__Erysipelotrichia;O__Erysipelotrichales;F__Erysipelotrichaceae;G__Turicibacter
R_root;K__Bacteria;P__Firmicutes;C__Erysipelotrichia;O__Erysipelotrichales;F__Erysipelotrichaceae;G__undef
R_root;K__Bacteria;P__Firmicutes;C__Negativicutes;O__Acidaminococcales;F__Acidaminococcaceae;G__Acidaminococcus
R_root;K__Bacteria;P__Firmicutes;C__Negativicutes;O__Acidaminococcales;F__Acidaminococcaceae;G__Phascolarctobacterium
R_root;K__Bacteria;P__Firmicutes;C__Negativicutes;O__Acidaminococcales;F__Acidaminococcaceae;G__undef
R_root;K__Bacteria;P__Firmicutes;C__Negativicutes;O__Selenomonadales;F__Selenomonadaceae;G__Selenomonas
R_root;K__Bacteria;P__Firmicutes;C__Negativicutes;O__Selenomonadales;F__Sporomusaceae;G__Anaerosporomusa
R_root;K__Bacteria;P__Firmicutes;C__Negativicutes;O__Selenomonadales;F__Sporomusaceae;G__Propionispora
R_root;K__Bacteria;P__Firmicutes;C__Negativicutes;O__Selenomonadales;F__Sporomusaceae;G__undef
R_root;K__Bacteria;P__Firmicutes;C__Negativicutes;O__Veillonellales;F__Veillonellaceae;G__Anaeroglobus
R_root;K__Bacteria;P__Firmicutes;C__Negativicutes;O__Veillonellales;F__Veillonellaceae;G__Dialister
R_root;K__Bacteria;P__Firmicutes;C__Negativicutes;O__Veillonellales;F__Veillonellaceae;G__Veillonella
R_root;K__Bacteria;P__Firmicutes;C__Negativicutes;O__Veillonellales;F__Veillonellaceae;G__undef
R_root;K__Bacteria;P__Firmicutes;C__Tissierellia;O__undef;F__undef;G__Kallipyga
R_root;K__Bacteria;P__Firmicutes;C__Tissierellia;O__undef;F__undef;G__Sedimentibacter
R_root;K__Bacteria;P__Firmicutes;C__undef;O__undef;F__undef;G__Ndongobacter
R_root;K__Bacteria;P__Firmicutes;C__undef;O__undef;F__undef;G__undef
R_root;K__Bacteria;P__Fusobacteria;C__Fusobacteriia;O__Fusobacteriales;F__Fusobacteriaceae;G__Fusobacterium
R_root;K__Bacteria;P__Fusobacteria;C__Fusobacteriia;O__Fusobacteriales;F__Fusobacteriaceae;G__undef
R_root;K__Bacteria;P__Proteobacteria;C__Alphaproteobacteria;O__Rhizobiales;F__undef;G__undef
R_root;K__Bacteria;P__Proteobacteria;C__Alphaproteobacteria;O__undef;F__undef;G__undef
R_root;K__Bacteria;P__Proteobacteria;C__Betaproteobacteria;O__Burkholderiales;F__Alcaligenaceae;G__Bordetella
R_root;K__Bacteria;P__Proteobacteria;C__Betaproteobacteria;O__Burkholderiales;F__Burkholderiaceae;G__Lautropia
R_root;K__Bacteria;P__Proteobacteria;C__Betaproteobacteria;O__Burkholderiales;F__Burkholderiaceae;G__undef
R_root;K__Bacteria;P__Proteobacteria;C__Betaproteobacteria;O__Burkholderiales;F__Comamonadaceae;G__Acidovorax
R_root;K__Bacteria;P__Proteobacteria;C__Betaproteobacteria;O__Burkholderiales;F__Oxalobacteraceae;G__Oxalobacter
R_root;K__Bacteria;P__Proteobacteria;C__Betaproteobacteria;O__Neisseriales;F__Neisseriaceae;G__Neisseria
R_root;K__Bacteria;P__Proteobacteria;C__Betaproteobacteria;O__Neisseriales;F__Neisseriaceae;G__undef
R_root;K__Bacteria;P__Proteobacteria;C__Deltaproteobacteria;O__Desulfovibrionales;F__Desulfovibrionaceae;G__Lawsonia
R_root;K__Bacteria;P__Proteobacteria;C__Deltaproteobacteria;O__undef;F__undef;G__undef
R_root;K__Bacteria;P__Proteobacteria;C__Epsilonproteobacteria;O__Campylobacterales;F__Campylobacteraceae;G__Campylobacter
R_root;K__Bacteria;P__Proteobacteria;C__Gammaproteobacteria;O__Aeromonadales;F__Aeromonadaceae;G__Aeromonas
R_root;K__Bacteria;P__Proteobacteria;C__Gammaproteobacteria;O__Alteromonadales;F__Pseudoalteromonadaceae;G__Pseudoalteromonas
R_root;K__Bacteria;P__Proteobacteria;C__Gammaproteobacteria;O__Cardiobacteriales;F__Cardiobacteriaceae;G__Cardiobacterium
R_root;K__Bacteria;P__Proteobacteria;C__Gammaproteobacteria;O__Enterobacterales;F__Enterobacteriaceae;G__Buttiauxella
R_root;K__Bacteria;P__Proteobacteria;C__Gammaproteobacteria;O__Enterobacterales;F__Enterobacteriaceae;G__Cronobacter
R_root;K__Bacteria;P__Proteobacteria;C__Gammaproteobacteria;O__Enterobacterales;F__Enterobacteriaceae;G__Enterobacter
R_root;K__Bacteria;P__Proteobacteria;C__Gammaproteobacteria;O__Enterobacterales;F__Enterobacteriaceae;G__Escherichia
R_root;K__Bacteria;P__Proteobacteria;C__Gammaproteobacteria;O__Enterobacterales;F__Enterobacteriaceae;G__Klebsiella
R_root;K__Bacteria;P__Proteobacteria;C__Gammaproteobacteria;O__Enterobacterales;F__Enterobacteriaceae;G__Raoultella
R_root;K__Bacteria;P__Proteobacteria;C__Gammaproteobacteria;O__Enterobacterales;F__Enterobacteriaceae;G__Salmonella
R_root;K__Bacteria;P__Proteobacteria;C__Gammaproteobacteria;O__Enterobacterales;F__Enterobacteriaceae;G__Shigella
R_root;K__Bacteria;P__Proteobacteria;C__Gammaproteobacteria;O__Enterobacterales;F__Enterobacteriaceae;G__undef
R_root;K__Bacteria;P__Proteobacteria;C__Gammaproteobacteria;O__Enterobacterales;F__Erwiniaceae;G__Pantoea
R_root;K__Bacteria;P__Proteobacteria;C__Gammaproteobacteria;O__Enterobacterales;F__Hafniaceae;G__Edwardsiella
R_root;K__Bacteria;P__Proteobacteria;C__Gammaproteobacteria;O__Enterobacterales;F__Morganellaceae;G__Proteus
R_root;K__Bacteria;P__Proteobacteria;C__Gammaproteobacteria;O__Enterobacterales;F__Yersiniaceae;G__Serratia
R_root;K__Bacteria;P__Proteobacteria;C__Gammaproteobacteria;O__Enterobacterales;F__Yersiniaceae;G__Yersinia
R_root;K__Bacteria;P__Proteobacteria;C__Gammaproteobacteria;O__Enterobacterales;F__undef;G__undef
R_root;K__Bacteria;P__Proteobacteria;C__Gammaproteobacteria;O__Oceanospirillales;F__Halomonadaceae;G__Halomonas
R_root;K__Bacteria;P__Proteobacteria;C__Gammaproteobacteria;O__Pasteurellales;F__Pasteurellaceae;G__Aggregatibacter
R_root;K__Bacteria;P__Proteobacteria;C__Gammaproteobacteria;O__Pasteurellales;F__Pasteurellaceae;G__Rodentibacter
R_root;K__Bacteria;P__Proteobacteria;C__Gammaproteobacteria;O__Pseudomonadales;F__Moraxellaceae;G__Acinetobacter
R_root;K__Bacteria;P__Proteobacteria;C__Gammaproteobacteria;O__Pseudomonadales;F__Pseudomonadaceae;G__Pseudomonas
R_root;K__Bacteria;P__Proteobacteria;C__Gammaproteobacteria;O__Vibrionales;F__Vibrionaceae;G__Photobacterium
R_root;K__Bacteria;P__Proteobacteria;C__Gammaproteobacteria;O__undef;F__undef;G__undef
R_root;K__Bacteria;P__Proteobacteria;C__undef;O__undef;F__undef;G__undef
R_root;K__Bacteria;P__Spirochaetes;C__Spirochaetia;O__Brachyspirales;F__Brachyspiraceae;G__Brachyspira
R_root;K__Bacteria;P__Spirochaetes;C__Spirochaetia;O__Spirochaetales;F__Spirochaetaceae;G__Sediminispirochaeta
R_root;K__Bacteria;P__Spirochaetes;C__Spirochaetia;O__Spirochaetales;F__Spirochaetaceae;G__Treponema
R_root;K__Bacteria;P__Synergistetes;C__Synergistia;O__Synergistales;F__Synergistaceae;G__Cloacibacillus
R_root;K__Bacteria;P__Synergistetes;C__Synergistia;O__Synergistales;F__Synergistaceae;G__Fretibacterium
R_root;K__Bacteria;P__Synergistetes;C__Synergistia;O__Synergistales;F__Synergistaceae;G__Jonquetella
R_root;K__Bacteria;P__Synergistetes;C__Synergistia;O__Synergistales;F__Synergistaceae;G__Synergistes
R_root;K__Bacteria;P__Synergistetes;C__Synergistia;O__Synergistales;F__Synergistaceae;G__undef
R_root;K__Bacteria;P__undef;C__undef;O__undef;F__undef;G__undef
R_root;K__Fungi;P__Ascomycota;C__Leotiomycetes;O__undef;F__Pseudeurotiaceae;G__Pseudogymnoascus
R_root;K__Viruses;P__undef;C__undef;O__Bunyavirales;F__Phenuiviridae;G__Phlebovirus
R_root;K__Viruses;P__undef;C__undef;O__Caudovirales;F__Myoviridae;G__undef
R_root;K__Viruses;P__undef;C__undef;O__Caudovirales;F__Siphoviridae;G__undef
R_root;K__Viruses;P__undef;C__undef;O__undef;F__Microviridae;G__undef
R_root;K__undef;P__Apicomplexa;C__Aconoidasida;O__Haemosporida;F__Plasmodiidae;G__Plasmodium
R_root;K__undef;P__Chordata;C__Mammalia;O__Cetacea;F__Delphinidae;G__Tursiops
R_root;K__undef;P__Chordata;C__Mammalia;O__Chiroptera;F__Pteropodidae;G__Pteropus
R_root;K__undef;P__Chordata;C__Mammalia;O__Lagomorpha;F__Ochotonidae;G__Ochotona
R_root;K__undef;P__Chordata;C__Mammalia;O__Primates;F__Cebidae;G__Callithrix
R_root;K__undef;P__Chordata;C__Mammalia;O__Primates;F__Cebidae;G__Cebus
R_root;K__undef;P__Chordata;C__Mammalia;O__Primates;F__Cercopithecidae;G__Cercocebus
R_root;K__undef;P__Chordata;C__Mammalia;O__Primates;F__Cercopithecidae;G__Colobus
R_root;K__undef;P__Chordata;C__Mammalia;O__Primates;F__Cercopithecidae;G__Macaca
R_root;K__undef;P__Chordata;C__Mammalia;O__Primates;F__Cercopithecidae;G__Mandrillus
R_root;K__undef;P__Chordata;C__Mammalia;O__Primates;F__Cercopithecidae;G__Papio
R_root;K__undef;P__Chordata;C__Mammalia;O__Primates;F__Cercopithecidae;G__Rhinopithecus
R_root;K__undef;P__Chordata;C__Mammalia;O__Primates;F__Cercopithecidae;G__undef
R_root;K__undef;P__Chordata;C__Mammalia;O__Primates;F__Hominidae;G__Gorilla
R_root;K__undef;P__Chordata;C__Mammalia;O__Primates;F__Hominidae;G__Pan
R_root;K__undef;P__Chordata;C__Mammalia;O__Primates;F__Hominidae;G__Pongo
R_root;K__undef;P__Chordata;C__Mammalia;O__Primates;F__Hylobatidae;G__Nomascus
R_root;K__undef;P__Chordata;C__Mammalia;O__Primates;F__undef;G__undef
R_root;K__undef;P__Chordata;C__Mammalia;O__undef;F__Bovidae;G__Bos
R_root;K__undef;P__Chordata;C__Mammalia;O__undef;F__undef;G__undef
R_root;K__undef;P__Chordata;C__undef;O__undef;F__undef;G__undef
R_root;K__undef;P__Nematoda;C__Enoplea;O__Trichocephalida;F__Trichuridae;G__Trichuris
R_root;K__undef;P__Streptophyta;C__undef;O__Malvales;F__Malvaceae;G__Corchorus
R_root;K__undef;P__Streptophyta;C__undef;O__undef;F__undef;G__undef
R_root;K__undef;P__undef;C__Dinophyceae;O__Suessiales;F__Symbiodiniaceae;G__Symbiodinium
R_root;K__undef;P__undef;C__undef;O__undef;F__undef;G__undef

## Sheet: iENA species markers
R_root;K__Bacteria;P__Actinobacteria;C__Actinobacteria;O__Actinomycetales;F__Actinomycetaceae;G__Actinomyces;S__Actinomyces_odontolyticus
R_root;K__Bacteria;P__Actinobacteria;C__Actinobacteria;O__Actinomycetales;F__Actinomycetaceae;G__Actinomyces;S__Actinomyces_sp._HMSC035G02
R_root;K__Bacteria;P__Actinobacteria;C__Actinobacteria;O__Actinomycetales;F__Actinomycetaceae;G__Actinomyces;S__undef
R_root;K__Bacteria;P__Actinobacteria;C__Actinobacteria;O__Corynebacteriales;F__Mycobacteriaceae;G__Mycobacterium;S__Mycobacterium_abscessus
R_root;K__Bacteria;P__Actinobacteria;C__Actinobacteria;O__Corynebacteriales;F__Mycobacteriaceae;G__Mycobacterium;S__Mycobacterium_tuberculosis
R_root;K__Bacteria;P__Actinobacteria;C__Actinobacteria;O__Micrococcales;F__Sanguibacteraceae;G__Sanguibacter;S__Sanguibacter_keddieii
R_root;K__Bacteria;P__Actinobacteria;C__Actinobacteria;O__undef;F__undef;G__undef;S__undef
R_root;K__Bacteria;P__Bacteroidetes;C__Bacteroidia;O__Bacteroidales;F__Bacteroidaceae;G__Bacteroides;S__Bacteroides_sp._D2
R_root;K__Bacteria;P__Firmicutes;C__Bacilli;O__Bacillales;F__Listeriaceae;G__Listeria;S__Listeria_monocytogenes
R_root;K__Bacteria;P__Firmicutes;C__Bacilli;O__Lactobacillales;F__Streptococcaceae;G__Streptococcus;S__Streptococcus_cristatus
R_root;K__Bacteria;P__Firmicutes;C__Bacilli;O__Lactobacillales;F__Streptococcaceae;G__Streptococcus;S__Streptococcus_pneumoniae
R_root;K__Bacteria;P__Firmicutes;C__Clostridia;O__Clostridiales;F__Clostridiaceae;G__Clostridium;S__Clostridium_sp._HGF2
R_root;K__Bacteria;P__Firmicutes;C__Clostridia;O__Clostridiales;F__Lachnospiraceae;G__Blautia;S__[Ruminococcus]_gnavus
R_root;K__Bacteria;P__Firmicutes;C__Clostridia;O__Clostridiales;F__Lachnospiraceae;G__Tyzzerella;S__undef
R_root;K__Bacteria;P__Firmicutes;C__Clostridia;O__Clostridiales;F__Ruminococcaceae;G__Angelakisella;S__Angelakisella_massiliensis
R_root;K__Bacteria;P__Firmicutes;C__Clostridia;O__Clostridiales;F__undef;G__Flavonifractor;S__Flavonifractor_sp._An135
R_root;K__Bacteria;P__Firmicutes;C__Erysipelotrichia;O__Erysipelotrichales;F__Erysipelotrichaceae;G__Coprobacillus;S__undef
R_root;K__Bacteria;P__Firmicutes;C__Erysipelotrichia;O__Erysipelotrichales;F__Erysipelotrichaceae;G__undef;S__undef
R_root;K__Bacteria;P__Firmicutes;C__Negativicutes;O__Veillonellales;F__Veillonellaceae;G__Anaeroglobus;S__Anaeroglobus_geminatus
R_root;K__Bacteria;P__Firmicutes;C__Negativicutes;O__Veillonellales;F__Veillonellaceae;G__Dialister;S__Dialister_invisus
R_root;K__Bacteria;P__Firmicutes;C__Negativicutes;O__Veillonellales;F__Veillonellaceae;G__Dialister;S__Dialister_invisus_CAG:218
R_root;K__Bacteria;P__Firmicutes;C__Negativicutes;O__Veillonellales;F__Veillonellaceae;G__Dialister;S__undef
R_root;K__Bacteria;P__Firmicutes;C__Negativicutes;O__Veillonellales;F__Veillonellaceae;G__Megasphaera;S__Megasphaera_micronuciformis
R_root;K__Bacteria;P__Firmicutes;C__Negativicutes;O__Veillonellales;F__Veillonellaceae;G__Veillonella;S__Veillonella_sp._oral_taxon_158
R_root;K__Bacteria;P__Firmicutes;C__Negativicutes;O__Veillonellales;F__Veillonellaceae;G__undef;S__Veillonellaceae_bacterium_DNF00626
R_root;K__Bacteria;P__Fusobacteria;C__Fusobacteriia;O__Fusobacteriales;F__Fusobacteriaceae;G__Fusobacterium;S__Fusobacterium_ulcerans
R_root;K__Bacteria;P__Fusobacteria;C__Fusobacteriia;O__Fusobacteriales;F__Fusobacteriaceae;G__Fusobacterium;S__undef
R_root;K__Bacteria;P__Fusobacteria;C__Fusobacteriia;O__Fusobacteriales;F__Fusobacteriaceae;G__undef;S__undef
R_root;K__Bacteria;P__Proteobacteria;C__Gammaproteobacteria;O__Aeromonadales;F__Aeromonadaceae;G__Aeromonas;S__Aeromonas_hydrophila
R_root;K__Bacteria;P__Proteobacteria;C__Gammaproteobacteria;O__Aeromonadales;F__Aeromonadaceae;G__Aeromonas;S__undef
R_root;K__Bacteria;P__Proteobacteria;C__Gammaproteobacteria;O__Alteromonadales;F__Pseudoalteromonadaceae;G__Pseudoalteromonas;S__Pseudoalteromonas_agarivorans
R_root;K__Bacteria;P__Proteobacteria;C__Gammaproteobacteria;O__Enterobacterales;F__Enterobacteriaceae;G__Citrobacter;S__Citrobacter_koseri
R_root;K__Bacteria;P__Proteobacteria;C__Gammaproteobacteria;O__Enterobacterales;F__Enterobacteriaceae;G__Cronobacter;S__Cronobacter_sakazakii
R_root;K__Bacteria;P__Proteobacteria;C__Gammaproteobacteria;O__Enterobacterales;F__Enterobacteriaceae;G__Escherichia;S__Escherichia_coli
R_root;K__Bacteria;P__Proteobacteria;C__Gammaproteobacteria;O__Enterobacterales;F__Enterobacteriaceae;G__Escherichia;S__undef
R_root;K__Bacteria;P__Proteobacteria;C__Gammaproteobacteria;O__Enterobacterales;F__Enterobacteriaceae;G__Klebsiella;S__Klebsiella_oxytoca
R_root;K__Bacteria;P__Proteobacteria;C__Gammaproteobacteria;O__Enterobacterales;F__Enterobacteriaceae;G__Klebsiella;S__Klebsiella_pneumoniae
R_root;K__Bacteria;P__Proteobacteria;C__Gammaproteobacteria;O__Enterobacterales;F__Enterobacteriaceae;G__Klebsiella;S__Klebsiella_quasipneumoniae
R_root;K__Bacteria;P__Proteobacteria;C__Gammaproteobacteria;O__Enterobacterales;F__Enterobacteriaceae;G__Klebsiella;S__Klebsiella_sp._1_1_55
R_root;K__Bacteria;P__Proteobacteria;C__Gammaproteobacteria;O__Enterobacterales;F__Enterobacteriaceae;G__Klebsiella;S__Klebsiella_sp._MS_92-3
R_root;K__Bacteria;P__Proteobacteria;C__Gammaproteobacteria;O__Enterobacterales;F__Enterobacteriaceae;G__Klebsiella;S__Klebsiella_variicola
R_root;K__Bacteria;P__Proteobacteria;C__Gammaproteobacteria;O__Enterobacterales;F__Enterobacteriaceae;G__Klebsiella;S__undef
R_root;K__Bacteria;P__Proteobacteria;C__Gammaproteobacteria;O__Enterobacterales;F__Enterobacteriaceae;G__Raoultella;S__Raoultella_ornithinolytica
R_root;K__Bacteria;P__Proteobacteria;C__Gammaproteobacteria;O__Enterobacterales;F__Enterobacteriaceae;G__Salmonella;S__Salmonella_enterica
R_root;K__Bacteria;P__Proteobacteria;C__Gammaproteobacteria;O__Enterobacterales;F__Enterobacteriaceae;G__undef;S__undef
R_root;K__Bacteria;P__Proteobacteria;C__Gammaproteobacteria;O__Enterobacterales;F__undef;G__undef;S__undef
R_root;K__Bacteria;P__Proteobacteria;C__Gammaproteobacteria;O__Pseudomonadales;F__Pseudomonadaceae;G__Pseudomonas;S__Pseudomonas_nitroreducens
R_root;K__Bacteria;P__Proteobacteria;C__Gammaproteobacteria;O__undef;F__undef;G__undef;S__undef
R_root;K__Bacteria;P__undef;C__undef;O__undef;F__undef;G__undef;S__undef
R_root;K__undef;P__Apicomplexa;C__Aconoidasida;O__Haemosporida;F__Plasmodiidae;G__Plasmodium;S__Plasmodium_ovale
R_root;K__undef;P__Chordata;C__Mammalia;O__Primates;F__Cebidae;G__Callithrix;S__Callithrix_jacchus
R_root;K__undef;P__Chordata;C__Mammalia;O__Primates;F__Cebidae;G__Cebus;S__Cebus_capucinus
R_root;K__undef;P__Chordata;C__Mammalia;O__Primates;F__Cercopithecidae;G__Cercocebus;S__Cercocebus_atys
R_root;K__undef;P__Chordata;C__Mammalia;O__Primates;F__Cercopithecidae;G__Macaca;S__Macaca_fascicularis
R_root;K__undef;P__Chordata;C__Mammalia;O__Primates;F__Cercopithecidae;G__Macaca;S__Macaca_mulatta
R_root;K__undef;P__Chordata;C__Mammalia;O__Primates;F__Cercopithecidae;G__Macaca;S__Macaca_nemestrina
R_root;K__undef;P__Chordata;C__Mammalia;O__Primates;F__Cercopithecidae;G__Macaca;S__undef
R_root;K__undef;P__Chordata;C__Mammalia;O__Primates;F__Cercopithecidae;G__Mandrillus;S__Mandrillus_leucophaeus
R_root;K__undef;P__Chordata;C__Mammalia;O__Primates;F__Cercopithecidae;G__Papio;S__Papio_anubis
R_root;K__undef;P__Chordata;C__Mammalia;O__Primates;F__Cercopithecidae;G__Rhinopithecus;S__Rhinopithecus_bieti
R_root;K__undef;P__Chordata;C__Mammalia;O__Primates;F__Cercopithecidae;G__undef;S__undef
R_root;K__undef;P__Chordata;C__Mammalia;O__Primates;F__Hominidae;G__Gorilla;S__Gorilla_gorilla
R_root;K__undef;P__Chordata;C__Mammalia;O__Primates;F__Hominidae;G__Pan;S__Pan_paniscus
R_root;K__undef;P__Chordata;C__Mammalia;O__Primates;F__Hominidae;G__Pan;S__Pan_troglodytes
R_root;K__undef;P__Chordata;C__Mammalia;O__Primates;F__Hominidae;G__Pongo;S__Pongo_abelii
R_root;K__undef;P__Chordata;C__Mammalia;O__Primates;F__Hylobatidae;G__Nomascus;S__Nomascus_leucogenys
R_root;K__undef;P__Chordata;C__Mammalia;O__Primates;F__undef;G__undef;S__undef
R_root;K__undef;P__Chordata;C__Mammalia;O__undef;F__Bovidae;G__Bos;S__Bos_mutus
R_root;K__undef;P__undef;C__Dinophyceae;O__Suessiales;F__Symbiodiniaceae;G__Symbiodinium;S__Symbiodinium_microadriaticum
R_root;K__undef;P__undef;C__undef;O__undef;F__undef;G__undef;S__undef
