# Supplementary material for: Rewiring of Microbiota Networks in Erosive Inflammation of the Stomach and Small Bowel
Source: Front Bioeng Biotechnol. 2020 May 13;8:299. doi: 10.3389/fbioe.2020.00299 (PMC7237573; doi:10.3389/fbioe.2020.00299)
Supplement: TABLE S4 — Baseline characteristics and distribution of participants. [file Table_4.XLSX]

## Sheet: Sheet1
Variables	Cases (n)	Diagnosis			P Value
		H group (n=5)	G group (n=5)	I group (n=5)
Age (yr)					0.1225
≤ 53	10 (66.7%)	5 (33.3%)	3 (20.0%)	2 (13.3%)
> 53	5 (33.3%)	0 (0.0%)	2 (13.3%)	3 (20.0%)
Gender					0.0357
Female	9 (60%)	5 (33.3%)	3 (20.0%)	1 (6.7%)
Male	6 (40%)	0 (0.0%)	2 (13.3%)	4 (26.7%)
Alanine aminotransferase (U/L)					0.4346
≤ 18	9 (60%)	4 (26.7%)	2 (13.3%)	3 (20.0%)
> 18	6 (40%)	1 (6.7%)	3 (20.0%)	2 (13.3%)
Total bile acid (μmol/L)					0.7650
≤ 3.35	8 (53.3%)	3 (20.0%)	3 (20.0%)	2 (13.3%)
> 3.35	7 (46.7%)	2 (13.3%)	2 (13.3%)	3 (20.0%)
Fecal occult blood testing					0.3425
Weakly positive	1 (6.7%)	0 (0.0%)	1 (6.7%)	0 (0.0%)
Negative	14 (93.3%)	5 (33.3%)	4 (26.7%)	5 (33.3%)
