# Supplementary material for: Rewiring of Microbiota Networks in Erosive Inflammation of the Stomach and Small Bowel
Source: Front Bioeng Biotechnol. 2020 May 13;8:299. doi: 10.3389/fbioe.2020.00299 (PMC7237573; doi:10.3389/fbioe.2020.00299)
Supplement: TABLE S5 — List of network-hub microbes. [file Table_5.XLSX]

## Sheet: Hub-G-G_HI
R_root;K__Bacteria;P__Actinobacteria;C__Actinobacteria;O__Bifidobacteriales;F__Bifidobacteriaceae;G__Bifidobacterium
R_root;K__Bacteria;P__Actinobacteria;C__Actinobacteria;O__Bifidobacteriales;F__Bifidobacteriaceae;G__undef
R_root;K__Bacteria;P__Actinobacteria;C__Coriobacteriia;O__Coriobacteriales;F__Coriobacteriaceae;G__Collinsella
R_root;K__Bacteria;P__Actinobacteria;C__Coriobacteriia;O__Eggerthellales;F__Eggerthellaceae;G__Arabia
R_root;K__Bacteria;P__Actinobacteria;C__Coriobacteriia;O__undef;F__undef;G__undef
R_root;K__Bacteria;P__Actinobacteria;C__undef;O__undef;F__undef;G__undef
R_root;K__Bacteria;P__Bacteroidetes;C__Bacteroidia;O__Bacteroidales;F__Bacteroidaceae;G__Mediterranea
R_root;K__Bacteria;P__Bacteroidetes;C__Bacteroidia;O__Bacteroidales;F__Dysgonamonadaceae;G__Dysgonomonas
R_root;K__Bacteria;P__Bacteroidetes;C__Bacteroidia;O__Bacteroidales;F__Odoribacteraceae;G__Culturomica
R_root;K__Bacteria;P__Bacteroidetes;C__Bacteroidia;O__Bacteroidales;F__Odoribacteraceae;G__undef
R_root;K__Bacteria;P__Bacteroidetes;C__Bacteroidia;O__Bacteroidales;F__Porphyromonadaceae;G__Macellibacteroides
R_root;K__Bacteria;P__Bacteroidetes;C__Flavobacteriia;O__Flavobacteriales;F__Flavobacteriaceae;G__Flavobacterium
R_root;K__Bacteria;P__Chloroflexi;C__Anaerolineae;O__Anaerolineales;F__Anaerolineaceae;G__Flexilinea
R_root;K__Bacteria;P__Fibrobacteres;C__Fibrobacteria;O__Fibrobacterales;F__Fibrobacteraceae;G__Fibrobacter
R_root;K__Bacteria;P__Firmicutes;C__Bacilli;O__Bacillales;F__Bacillaceae;G__Bacillus
R_root;K__Bacteria;P__Firmicutes;C__Bacilli;O__Lactobacillales;F__undef;G__undef
R_root;K__Bacteria;P__Firmicutes;C__Bacilli;O__undef;F__undef;G__undef
R_root;K__Bacteria;P__Firmicutes;C__Clostridia;O__Clostridiales;F__Catabacteriaceae;G__Catabacter
R_root;K__Bacteria;P__Firmicutes;C__Clostridia;O__Clostridiales;F__Clostridiaceae;G__Hungatella
R_root;K__Bacteria;P__Firmicutes;C__Clostridia;O__Clostridiales;F__Clostridiaceae;G__Maledivibacter
R_root;K__Bacteria;P__Firmicutes;C__Clostridia;O__Clostridiales;F__Clostridiaceae;G__Youngiibacter
R_root;K__Bacteria;P__Firmicutes;C__Clostridia;O__Clostridiales;F__Clostridiales_Family_XII._Incertae_Sedis;G__Acidaminobacter
R_root;K__Bacteria;P__Firmicutes;C__Clostridia;O__Clostridiales;F__Clostridiales_Family_XIII._Incertae_Sedis;G__Mogibacterium
R_root;K__Bacteria;P__Firmicutes;C__Clostridia;O__Clostridiales;F__Eubacteriaceae;G__undef
R_root;K__Bacteria;P__Firmicutes;C__Clostridia;O__Clostridiales;F__Lachnospiraceae;G__Dorea
R_root;K__Bacteria;P__Firmicutes;C__Clostridia;O__Clostridiales;F__Lachnospiraceae;G__Eisenbergiella
R_root;K__Bacteria;P__Firmicutes;C__Clostridia;O__Clostridiales;F__Lachnospiraceae;G__Tyzzerella
R_root;K__Bacteria;P__Firmicutes;C__Clostridia;O__Clostridiales;F__Oscillospiraceae;G__undef
R_root;K__Bacteria;P__Firmicutes;C__Clostridia;O__Clostridiales;F__Peptostreptococcaceae;G__Clostridioides
R_root;K__Bacteria;P__Firmicutes;C__Clostridia;O__Clostridiales;F__Peptostreptococcaceae;G__Intestinibacter
R_root;K__Bacteria;P__Firmicutes;C__Clostridia;O__Clostridiales;F__Ruminococcaceae;G__Ruminiclostridium
R_root;K__Bacteria;P__Firmicutes;C__Clostridia;O__Clostridiales;F__Ruminococcaceae;G__Sporobacter
R_root;K__Bacteria;P__Firmicutes;C__Clostridia;O__Clostridiales;F__undef;G__Epulopiscium
R_root;K__Bacteria;P__Firmicutes;C__Erysipelotrichia;O__Erysipelotrichales;F__Erysipelotrichaceae;G__Catenibacterium
R_root;K__Bacteria;P__Firmicutes;C__Erysipelotrichia;O__Erysipelotrichales;F__Erysipelotrichaceae;G__Dubosiella
R_root;K__Bacteria;P__Firmicutes;C__Erysipelotrichia;O__Erysipelotrichales;F__Erysipelotrichaceae;G__Kandleria
R_root;K__Bacteria;P__Firmicutes;C__Erysipelotrichia;O__Erysipelotrichales;F__Erysipelotrichaceae;G__Traorella
R_root;K__Bacteria;P__Firmicutes;C__Negativicutes;O__Acidaminococcales;F__Acidaminococcaceae;G__Phascolarctobacterium
R_root;K__Bacteria;P__Firmicutes;C__Negativicutes;O__Acidaminococcales;F__Acidaminococcaceae;G__undef
R_root;K__Bacteria;P__Firmicutes;C__Negativicutes;O__Selenomonadales;F__Sporomusaceae;G__Anaerosporomusa
R_root;K__Bacteria;P__Firmicutes;C__Negativicutes;O__Selenomonadales;F__Sporomusaceae;G__Propionispora
R_root;K__Bacteria;P__Firmicutes;C__Negativicutes;O__Veillonellales;F__Veillonellaceae;G__Dialister
R_root;K__Bacteria;P__Proteobacteria;C__Gammaproteobacteria;O__Enterobacterales;F__undef;G__undef
R_root;K__Bacteria;P__Proteobacteria;C__Gammaproteobacteria;O__Vibrionales;F__Vibrionaceae;G__Photobacterium
R_root;K__Bacteria;P__Spirochaetes;C__Spirochaetia;O__Spirochaetales;F__Spirochaetaceae;G__Treponema
R_root;K__Viruses;P__undef;C__undef;O__Caudovirales;F__Siphoviridae;G__undef

## Sheet: Hub-S-G_HI
R_root;K__Bacteria;P__Firmicutes;C__Negativicutes;O__Veillonellales;F__Veillonellaceae;G__Dialister;S__Dialister_invisus
R_root;K__Bacteria;P__Firmicutes;C__Negativicutes;O__Veillonellales;F__Veillonellaceae;G__Dialister;S__Dialister_invisus_CAG:218
R_root;K__Bacteria;P__Fusobacteria;C__Fusobacteriia;O__Fusobacteriales;F__Fusobacteriaceae;G__Fusobacterium;S__Fusobacterium_ulcerans
R_root;K__Bacteria;P__Proteobacteria;C__Gammaproteobacteria;O__Enterobacterales;F__Enterobacteriaceae;G__undef;S__undef
R_root;K__Bacteria;P__Proteobacteria;C__Gammaproteobacteria;O__undef;F__undef;G__undef;S__undef

## Sheet: Hub-G-I_HG
R_root;K__Bacteria;P__Actinobacteria;C__Actinobacteria;O__Actinomycetales;F__Actinomycetaceae;G__Actinomyces
R_root;K__Bacteria;P__Bacteroidetes;C__Bacteroidia;O__Bacteroidales;F__Porphyromonadaceae;G__Sanguibacteroides
R_root;K__Bacteria;P__Bacteroidetes;C__Bacteroidia;O__Bacteroidales;F__Prevotellaceae;G__Paraprevotella
R_root;K__Bacteria;P__Firmicutes;C__Bacilli;O__Bacillales;F__Listeriaceae;G__Listeria
R_root;K__Bacteria;P__Firmicutes;C__Bacilli;O__Bacillales;F__Paenibacillaceae;G__Paenibacillus
R_root;K__Bacteria;P__Firmicutes;C__Clostridia;O__Clostridiales;F__Clostridiaceae;G__Natronincola
R_root;K__Bacteria;P__Firmicutes;C__Clostridia;O__Clostridiales;F__Eubacteriaceae;G__Alkalibacter
R_root;K__Bacteria;P__Firmicutes;C__Clostridia;O__Clostridiales;F__Eubacteriaceae;G__Eubacterium
R_root;K__Bacteria;P__Firmicutes;C__Clostridia;O__Clostridiales;F__Lachnospiraceae;G__Lachnobacterium
R_root;K__Bacteria;P__Firmicutes;C__Clostridia;O__Clostridiales;F__Lachnospiraceae;G__Robinsoniella
R_root;K__Bacteria;P__Firmicutes;C__Clostridia;O__Clostridiales;F__Lachnospiraceae;G__Shuttleworthia
R_root;K__Bacteria;P__Firmicutes;C__Clostridia;O__Clostridiales;F__Peptococcaceae;G__Desulfotomaculum
R_root;K__Bacteria;P__Firmicutes;C__Clostridia;O__Clostridiales;F__Ruminococcaceae;G__Acetanaerobacterium
R_root;K__Bacteria;P__Firmicutes;C__Erysipelotrichia;O__Erysipelotrichales;F__Erysipelotrichaceae;G__Merdibacter
R_root;K__Bacteria;P__Firmicutes;C__Negativicutes;O__Acidaminococcales;F__Acidaminococcaceae;G__Acidaminococcus
R_root;K__Bacteria;P__Firmicutes;C__Tissierellia;O__undef;F__undef;G__Kallipyga
R_root;K__Bacteria;P__Proteobacteria;C__Betaproteobacteria;O__Burkholderiales;F__Oxalobacteraceae;G__Oxalobacter
R_root;K__Bacteria;P__Proteobacteria;C__Deltaproteobacteria;O__Desulfovibrionales;F__Desulfovibrionaceae;G__Lawsonia
R_root;K__Bacteria;P__Proteobacteria;C__Gammaproteobacteria;O__Alteromonadales;F__Pseudoalteromonadaceae;G__Pseudoalteromonas
R_root;K__Bacteria;P__Proteobacteria;C__Gammaproteobacteria;O__Enterobacterales;F__Enterobacteriaceae;G__Escherichia
R_root;K__Bacteria;P__Proteobacteria;C__Gammaproteobacteria;O__Enterobacterales;F__Enterobacteriaceae;G__Salmonella
R_root;K__Bacteria;P__Proteobacteria;C__Gammaproteobacteria;O__Enterobacterales;F__Erwiniaceae;G__Pantoea
R_root;K__Bacteria;P__Proteobacteria;C__Gammaproteobacteria;O__Enterobacterales;F__Hafniaceae;G__Edwardsiella
R_root;K__Bacteria;P__Proteobacteria;C__Gammaproteobacteria;O__Pseudomonadales;F__Moraxellaceae;G__Acinetobacter
R_root;K__Bacteria;P__Synergistetes;C__Synergistia;O__Synergistales;F__Synergistaceae;G__Fretibacterium
R_root;K__Viruses;P__undef;C__undef;O__Caudovirales;F__Myoviridae;G__undef
R_root;K__undef;P__Apicomplexa;C__Aconoidasida;O__Haemosporida;F__Plasmodiidae;G__Plasmodium
R_root;K__undef;P__undef;C__undef;O__undef;F__undef;G__undef

## Sheet: Hub-S-I_HG
R_root;K__Bacteria;P__Actinobacteria;C__Actinobacteria;O__Actinomycetales;F__Actinomycetaceae;G__Actinomyces;S__undef
R_root;K__Bacteria;P__Bacteroidetes;C__Bacteroidia;O__Bacteroidales;F__Bacteroidaceae;G__Bacteroides;S__Bacteroides_sp._D2
R_root;K__Bacteria;P__Firmicutes;C__Erysipelotrichia;O__Erysipelotrichales;F__Erysipelotrichaceae;G__undef;S__undef
R_root;K__Bacteria;P__Proteobacteria;C__Gammaproteobacteria;O__Enterobacterales;F__Enterobacteriaceae;G__Klebsiella;S__Klebsiella_oxytoca
R_root;K__Bacteria;P__Proteobacteria;C__Gammaproteobacteria;O__Enterobacterales;F__Enterobacteriaceae;G__Klebsiella;S__Klebsiella_sp._MS_92-3
R_root;K__Bacteria;P__Proteobacteria;C__Gammaproteobacteria;O__Enterobacterales;F__Enterobacteriaceae;G__Salmonella;S__Salmonella_enterica
